# Supplementary material for: Di-μ-chlorido-bis­{bis­[4-(adamantan-1-ylcarbamo­yl)pyridine-κN]chlorido­copper(II)} hemihydrate
Source: Acta Crystallogr Sect E Struct Rep Online. 2012 Jan 14;68(Pt 2):m147. doi: 10.1107/S1600536812000670 (PMC3274881; doi:10.1107/S1600536812000670)
Supplement: Supplementary file 1 [file e-68-0m147-sup1.cif]

##############################################################################
#                                                                            #
# This CIF contains the data in a paper accepted for publication in          #
# Acta Crystallographica Section E. It conforms to the requirements of       #
# Notes for Authors for Acta Crystallographica Section E, and has been       #
# peer reviewed under the auspices of the IUCr Commission on Journals.       #
#                                                                            #
# Full details of the Crystallographic Information File format               #
# are given in the paper "The Crystallographic Information File (CIF):       #
# a New Standard Archive File for Crystallography" by S. R. Hall, F. H.      #
# Allen and I. D. Brown [Acta Cryst. (1991), A47, 655-685].                  #
#                                                                            #
# The current version of the core CIF dictionary is obtainable from          #
# ftp://ftp.iucr.org/pub/cif_core.dic.                                       #
#                                                                            #
# Software is freely available for graphical display of the structure(s)     #
# in this CIF. For information consult the CIF software page                 #
# http://www.iucr.org/resources/cif/software.                                #
#                                                                            #
# This file may be used for bona fide research purposes within the           #
# scientific community so long as proper attribution is given to the journal # 
# article from which it was obtained.                                        #
#                                                                            #
##############################################################################
data_I
_audit_creation_method     SHELXL-97
_chemical_name_systematic
;
Di-\m-chlorido-bis{bis[4-(adamantan-1-ylcarbamoyl)pyridine-
\k<i>N</i>]chloridocopper(II)} hemihydrate
;
_chemical_name_common     ?
_chemical_formula_moiety     'C64 H80 Cl4 Cu2 N8 O4, 0.5(H2 O)'
_chemical_formula_sum     'C64 H81 Cl4 Cu2 N8 O4.50'
_chemical_formula_iupac     '[Cu2 Cl4 (C16 H20 N2 O)4], 0.5H2 O'
_chemical_formula_weight     1303.25
_chemical_melting_point     ?
_symmetry_cell_setting     triclinic
_symmetry_space_group_name_H-M     'P -1'
_symmetry_space_group_name_Hall     '-P 1'
loop_
    _symmetry_equiv_pos_as_xyz
    'x, y, z'
    '-x, -y, -z'
_cell_length_a     6.739(4)
_cell_length_b     11.149(6)
_cell_length_c     21.814(12)
_cell_angle_alpha     92.221(6)
_cell_angle_beta     95.993(8)
_cell_angle_gamma     96.727(9)
_cell_volume     1616.6(16)
_cell_formula_units_Z     1
_cell_measurement_reflns_used     4355
_cell_measurement_theta_min     2.56
_cell_measurement_theta_max     27.49
_cell_measurement_temperature     295(2)
_exptl_crystal_description     'block'
_exptl_crystal_colour     'colorless'
_exptl_crystal_size_max     0.30
_exptl_crystal_size_mid     0.25
_exptl_crystal_size_min     0.15
_exptl_crystal_density_diffrn     1.339
_exptl_crystal_density_meas     ?
_exptl_crystal_density_method     'not measured'
_exptl_crystal_F_000     683
_exptl_absorpt_coefficient_mu     0.876
_exptl_absorpt_correction_type     multi-scan
_exptl_absorpt_process_details     '(CrystalClear; Rigaku, 2005)'
_exptl_absorpt_correction_T_min     0.7791
_exptl_absorpt_correction_T_max     0.8798
_exptl_special_details
;
;
_diffrn_ambient_temperature     295(2)
_diffrn_radiation_type     MoK\a
_diffrn_radiation_wavelength     0.71073
_diffrn_radiation_source     'fine-focus sealed tube'
_diffrn_radiation_monochromator     graphite
_diffrn_measurement_device_type     'Rigaku Mercury2 CCD'
_diffrn_measurement_method     '\w scans'
_diffrn_detector_area_resol_mean     13.6612
_diffrn_reflns_number     16110
_diffrn_reflns_av_R_equivalents     0.0544
_diffrn_reflns_av_sigmaI/netI     0.0732
_diffrn_reflns_theta_min     1.88
_diffrn_reflns_theta_max     26.00
_diffrn_reflns_theta_full     26.00
_diffrn_measured_fraction_theta_max     0.994
_diffrn_measured_fraction_theta_full     0.994
_diffrn_reflns_limit_h_min     -8
_diffrn_reflns_limit_h_max     8
_diffrn_reflns_limit_k_min     -13
_diffrn_reflns_limit_k_max     13
_diffrn_reflns_limit_l_min     -26
_diffrn_reflns_limit_l_max     26
_diffrn_standards_number     ?
_diffrn_standards_interval_count     ?
_diffrn_standards_interval_time     ?
_diffrn_standards_decay_%     ?
_refine_special_details
;
 Refinement of F^2^ against ALL reflections.  The weighted R-factor wR and
 goodness of fit S are based on F^2^, conventional R-factors R are based
 on F, with F set to zero for negative F^2^. The threshold expression of
 F^2^ > 2sigma(F^2^) is used only for calculating R-factors(gt) etc. and is
 not relevant to the choice of reflections for refinement.  R-factors based
 on F^2^ are statistically about twice as large as those based on F, and R-
 factors based on ALL data will be even larger.
;
_reflns_number_total     6320
_reflns_number_gt     4988
_reflns_threshold_expression     I>2\s(I)
_refine_ls_structure_factor_coef     Fsqd
_refine_ls_matrix_type     full
_refine_ls_R_factor_all     0.0894
_refine_ls_R_factor_gt     0.0689
_refine_ls_wR_factor_gt     0.1793
_refine_ls_wR_factor_ref     0.1968
_refine_ls_goodness_of_fit_ref     1.062
_refine_ls_restrained_S_all     1.062
_refine_ls_number_reflns     6320
_refine_ls_number_parameters     379
_refine_ls_number_restraints     0
_refine_ls_hydrogen_treatment     constr
_refine_ls_weighting_scheme     calc
_refine_ls_weighting_details
         'calc w=1/[\s^2^(Fo^2^)+(0.1016P)^2^+0.8170P] where P=(Fo^2^+2Fc^2^)/3'
_atom_sites_solution_hydrogens     geom
_atom_sites_solution_primary     direct
_atom_sites_solution_secondary     difmap
_refine_ls_shift/su_max     0.000
_refine_ls_shift/su_mean     0.000
_refine_diff_density_max     1.194
_refine_diff_density_min     -0.768
_refine_ls_extinction_method     none
_refine_ls_extinction_coef     ?
loop_
    _atom_type_symbol
    _atom_type_description
    _atom_type_scat_dispersion_real
    _atom_type_scat_dispersion_imag
    _atom_type_scat_source
    'C' 'C' 0.0033 0.0016
                         'International Tables Vol C Tables 4.2.6.8 and 6.1.1.4'
    'H' 'H' 0.0000 0.0000
                         'International Tables Vol C Tables 4.2.6.8 and 6.1.1.4'
    'Cl' 'Cl' 0.1484 0.1585
                         'International Tables Vol C Tables 4.2.6.8 and 6.1.1.4'
    'Cu' 'Cu' 0.3201 1.2651
                         'International Tables Vol C Tables 4.2.6.8 and 6.1.1.4'
    'N' 'N' 0.0061 0.0033
                         'International Tables Vol C Tables 4.2.6.8 and 6.1.1.4'
    'O' 'O' 0.0106 0.0060
                         'International Tables Vol C Tables 4.2.6.8 and 6.1.1.4'
_computing_data_collection     'CrystalClear (Rigaku, 2005)'
_computing_cell_refinement     'CrystalClear (Rigaku, 2005)'
_computing_data_reduction     'CrystalClear (Rigaku, 2005)'
_computing_structure_solution     'SHELXTL (Sheldrick, 2008)'
_computing_structure_refinement     'SHELXTL (Sheldrick, 2008)'
_computing_molecular_graphics
               'XP in SHELXTL (Sheldrick, 2008) and DIAMOND (Brandenburg, 1999)'
_computing_publication_material     'SHELXTL (Sheldrick, 2008)'
loop_
    _atom_site_type_symbol
    _atom_site_label
    _atom_site_fract_x
    _atom_site_fract_y
    _atom_site_fract_z
    _atom_site_U_iso_or_equiv
    _atom_site_adp_type
    _atom_site_calc_flag
    _atom_site_refinement_flags
    _atom_site_occupancy
    _atom_site_symmetry_multiplicity
    _atom_site_disorder_assembly
    _atom_site_disorder_group
    Cu Cu1 0.02209(9) 0.63814(5) 0.46299(2) 0.0322(2) Uani d . 1 1 . .
    Cl Cl1 -0.0961(3) 0.78238(13) 0.40137(6) 0.0589(4) Uani d . 1 1 . .
    Cl Cl2 -0.24643(16) 0.45318(10) 0.46545(5) 0.0337(3) Uani d . 1 1 . .
    O O1 -0.2052(7) 0.8512(3) 0.74349(17) 0.0636(12) Uani d . 1 1 . .
    O O2 0.6396(5) 0.5226(3) 0.24014(16) 0.0496(9) Uani d . 1 1 . .
    N N1 0.3965(6) 0.3694(3) 0.20396(17) 0.0331(9) Uani d . 1 1 . .
    H H1A 0.2815 0.3324 0.2100 0.040 Uiso d R 1 1 . .
    N N2 -0.1049(7) 1.0381(3) 0.71060(17) 0.0387(10) Uani d . 1 1 . .
    H H2A -0.0776 1.0767 0.6785 0.046 Uiso d R 1 1 . .
    N N3 -0.0537(6) 0.7312(3) 0.53575(17) 0.0366(9) Uani d . 1 1 . .
    N N4 0.1535(6) 0.5718(3) 0.39231(16) 0.0334(8) Uani d . 1 1 . .
    C C1 0.3484(7) 0.6058(5) 0.3907(2) 0.0396(11) Uani d . 1 1 . .
    H H1B 0.4175 0.6554 0.4232 0.048 Uiso calc R 1 1 . .
    C C2 0.4541(7) 0.5711(4) 0.3431(2) 0.0361(11) Uani d . 1 1 . .
    H H2B 0.5898 0.5987 0.3432 0.043 Uiso calc R 1 1 . .
    C C3 0.3534(7) 0.4941(4) 0.29515(19) 0.0282(9) Uani d . 1 1 . .
    C C4 0.1504(7) 0.4574(4) 0.29694(19) 0.0325(10) Uani d . 1 1 . .
    H H4A 0.0793 0.4052 0.2658 0.039 Uiso calc R 1 1 . .
    C C5 0.0534(7) 0.4988(4) 0.34532(19) 0.0321(10) Uani d . 1 1 . .
    H H5A -0.0838 0.4758 0.3454 0.038 Uiso calc R 1 1 . .
    C C6 0.4783(7) 0.4621(4) 0.2442(2) 0.0321(10) Uani d . 1 1 . .
    C C7 0.4921(6) 0.3277(4) 0.15020(18) 0.0259(9) Uani d . 1 1 . .
    C C8 0.3411(6) 0.2306(4) 0.1135(2) 0.0307(10) Uani d . 1 1 . .
    H H8A 0.2182 0.2645 0.1006 0.037 Uiso calc R 1 1 . .
    H H8B 0.3085 0.1640 0.1395 0.037 Uiso calc R 1 1 . .
    C C9 0.5378(7) 0.4319(4) 0.1079(2) 0.0347(10) Uani d . 1 1 . .
    H H9A 0.4147 0.4651 0.0944 0.042 Uiso calc R 1 1 . .
    H H9B 0.6302 0.4957 0.1305 0.042 Uiso calc R 1 1 . .
    C C10 0.6852(7) 0.2739(5) 0.1707(2) 0.0373(11) Uani d . 1 1 . .
    H H10A 0.6559 0.2074 0.1970 0.045 Uiso calc R 1 1 . .
    H H10B 0.7807 0.3349 0.1942 0.045 Uiso calc R 1 1 . .
    C C11 0.6269(8) 0.1311(4) 0.0778(2) 0.0441(13) Uani d . 1 1 . .
    H H11A 0.5975 0.0639 0.1037 0.053 Uiso calc R 1 1 . .
    H H11B 0.6850 0.1012 0.0422 0.053 Uiso calc R 1 1 . .
    C C12 0.4312(7) 0.1841(4) 0.0564(2) 0.0391(11) Uani d . 1 1 . .
    H H12A 0.3350 0.1212 0.0335 0.047 Uiso calc R 1 1 . .
    C C13 0.4807(8) 0.2882(4) 0.0147(2) 0.0411(11) Uani d . 1 1 . .
    H H13A 0.3589 0.3220 0.0004 0.049 Uiso calc R 1 1 . .
    H H13B 0.5385 0.2587 -0.0210 0.049 Uiso calc R 1 1 . .
    C C14 0.6310(7) 0.3860(4) 0.0516(2) 0.0328(10) Uani d . 1 1 . .
    H H14A 0.6630 0.4534 0.0254 0.039 Uiso calc R 1 1 . .
    C C15 0.8239(7) 0.3321(4) 0.0733(2) 0.0403(11) Uani d . 1 1 . .
    H H15A 0.8838 0.3034 0.0378 0.048 Uiso calc R 1 1 . .
    H H15B 0.9199 0.3938 0.0961 0.048 Uiso calc R 1 1 . .
    C C16 0.7755(7) 0.2287(5) 0.1139(2) 0.0414(12) Uani d . 1 1 . .
    H H16A 0.8994 0.1945 0.1273 0.050 Uiso calc R 1 1 . .
    C C17 0.0825(9) 0.8159(5) 0.5631(3) 0.0540(15) Uani d . 1 1 . .
    H H17A 0.2040 0.8309 0.5465 0.065 Uiso calc R 1 1 . .
    C C18 0.0550(9) 0.8840(5) 0.6154(2) 0.0527(14) Uani d . 1 1 . .
    H H18A 0.1539 0.9448 0.6324 0.063 Uiso calc R 1 1 . .
    C C19 -0.1204(8) 0.8601(4) 0.6415(2) 0.0392(11) Uani d . 1 1 . .
    C C20 -0.2667(8) 0.7724(4) 0.6124(2) 0.0401(11) Uani d . 1 1 . .
    H H20A -0.3891 0.7557 0.6284 0.048 Uiso calc R 1 1 . .
    C C21 -0.2304(7) 0.7102(4) 0.5598(2) 0.0394(11) Uani d . 1 1 . .
    H H21A -0.3299 0.6522 0.5404 0.047 Uiso calc R 1 1 . .
    C C22 -0.1500(9) 0.9173(4) 0.7036(2) 0.0435(12) Uani d . 1 1 . .
    C C23 -0.0991(7) 1.1090(4) 0.76943(19) 0.0312(10) Uani d . 1 1 . .
    C C24 -0.3064(7) 1.0948(4) 0.7938(2) 0.0378(11) Uani d . 1 1 . .
    H H24A -0.4059 1.1214 0.7636 0.045 Uiso calc R 1 1 . .
    H H24B -0.3466 1.0104 0.8007 0.045 Uiso calc R 1 1 . .
    C C25 -0.0430(8) 1.2429(4) 0.7573(2) 0.0371(11) Uani d . 1 1 . .
    H H25A -0.1427 1.2686 0.7269 0.045 Uiso calc R 1 1 . .
    H H25B 0.0862 1.2536 0.7411 0.045 Uiso calc R 1 1 . .
    C C26 0.0598(7) 1.0685(4) 0.8172(2) 0.0362(10) Uani d . 1 1 . .
    H H26A 0.1899 1.0776 0.8015 0.043 Uiso calc R 1 1 . .
    H H26B 0.0251 0.9840 0.8249 0.043 Uiso calc R 1 1 . .
    C C27 0.1282(8) 1.2794(4) 0.8652(2) 0.0430(12) Uani d . 1 1 . .
    H H27A 0.2582 1.2893 0.8494 0.052 Uiso calc R 1 1 . .
    H H27B 0.1380 1.3287 0.9033 0.052 Uiso calc R 1 1 . .
    C C28 -0.0326(8) 1.3205(4) 0.8176(2) 0.0383(11) Uani d . 1 1 . .
    H H28A 0.0036 1.4058 0.8097 0.046 Uiso calc R 1 1 . .
    C C29 -0.2370(8) 1.3047(4) 0.8434(2) 0.0456(13) Uani d . 1 1 . .
    H H29A -0.3384 1.3326 0.8143 0.055 Uiso calc R 1 1 . .
    H H29B -0.2292 1.3527 0.8818 0.055 Uiso calc R 1 1 . .
    C C30 -0.2954(8) 1.1707(5) 0.8546(2) 0.0437(12) Uani d . 1 1 . .
    H H30A -0.4264 1.1604 0.8707 0.052 Uiso calc R 1 1 . .
    C C31 -0.1339(9) 1.1290(4) 0.9021(2) 0.0471(13) Uani d . 1 1 . .
    H H31A -0.1282 1.1756 0.9409 0.057 Uiso calc R 1 1 . .
    H H31B -0.1692 1.0444 0.9096 0.057 Uiso calc R 1 1 . .
    C C32 0.0700(8) 1.1463(4) 0.8777(2) 0.0413(12) Uani d . 1 1 . .
    H H32A 0.1715 1.1203 0.9082 0.050 Uiso calc R 1 1 . .
    O O1W 0.500(3) 0.9159(17) 0.4447(12) 0.125(11) Uani d P 0.25 1 . .
    H H1WA 0.5145 0.9475 0.4800 0.187 Uiso d PR 0.25 1 . .
    H H1WB 0.3799 0.8940 0.4340 0.187 Uiso d PR 0.25 1 . .
loop_
    _atom_site_aniso_label
    _atom_site_aniso_U_11
    _atom_site_aniso_U_22
    _atom_site_aniso_U_33
    _atom_site_aniso_U_12
    _atom_site_aniso_U_13
    _atom_site_aniso_U_23
    Cu1 0.0445(4) 0.0306(3) 0.0236(3) 0.0077(2) 0.0115(2) -0.0042(2)
    Cl1 0.0939(12) 0.0497(8) 0.0404(8) 0.0268(8) 0.0188(7) 0.0097(6)
    Cl2 0.0341(6) 0.0375(6) 0.0288(6) 0.0025(5) 0.0040(4) -0.0028(4)
    O1 0.123(4) 0.0302(19) 0.039(2) -0.006(2) 0.039(2) -0.0058(16)
    O2 0.044(2) 0.055(2) 0.046(2) -0.0154(17) 0.0200(16) -0.0178(17)
    N1 0.036(2) 0.032(2) 0.031(2) -0.0051(16) 0.0170(16) -0.0065(16)
    N2 0.068(3) 0.026(2) 0.023(2) -0.0004(19) 0.0162(18) -0.0035(15)
    N3 0.049(2) 0.031(2) 0.031(2) 0.0095(18) 0.0103(18) -0.0014(16)
    N4 0.040(2) 0.035(2) 0.026(2) 0.0097(17) 0.0078(16) -0.0021(15)
    C1 0.040(3) 0.049(3) 0.028(2) 0.002(2) 0.006(2) -0.010(2)
    C2 0.036(2) 0.043(3) 0.028(2) -0.004(2) 0.0075(19) -0.0079(19)
    C3 0.037(2) 0.027(2) 0.022(2) 0.0064(18) 0.0099(17) 0.0005(17)
    C4 0.035(2) 0.037(3) 0.025(2) 0.002(2) 0.0053(18) -0.0101(18)
    C5 0.031(2) 0.042(3) 0.024(2) 0.000(2) 0.0089(17) -0.0023(18)
    C6 0.038(2) 0.035(2) 0.024(2) 0.002(2) 0.0110(18) -0.0039(18)
    C7 0.030(2) 0.027(2) 0.022(2) 0.0042(18) 0.0085(16) -0.0023(16)
    C8 0.029(2) 0.033(2) 0.031(2) 0.0011(19) 0.0078(18) -0.0048(18)
    C9 0.045(3) 0.028(2) 0.034(3) 0.010(2) 0.012(2) 0.0000(19)
    C10 0.034(2) 0.048(3) 0.032(3) 0.011(2) 0.0015(19) 0.006(2)
    C11 0.060(3) 0.028(2) 0.050(3) 0.013(2) 0.027(3) 0.002(2)
    C12 0.045(3) 0.036(3) 0.035(3) -0.003(2) 0.011(2) -0.011(2)
    C13 0.053(3) 0.045(3) 0.026(2) 0.008(2) 0.008(2) -0.003(2)
    C14 0.045(3) 0.028(2) 0.028(2) 0.005(2) 0.014(2) 0.0065(18)
    C15 0.035(3) 0.044(3) 0.045(3) 0.006(2) 0.018(2) 0.002(2)
    C16 0.031(2) 0.048(3) 0.052(3) 0.023(2) 0.016(2) 0.014(2)
    C17 0.064(4) 0.042(3) 0.058(4) -0.006(3) 0.034(3) -0.014(3)
    C18 0.063(3) 0.043(3) 0.049(3) -0.012(3) 0.021(3) -0.019(2)
    C19 0.063(3) 0.028(2) 0.029(2) 0.006(2) 0.017(2) -0.0049(19)
    C20 0.054(3) 0.038(3) 0.031(3) 0.008(2) 0.018(2) -0.010(2)
    C21 0.041(3) 0.040(3) 0.035(3) 0.008(2) -0.001(2) -0.008(2)
    C22 0.073(4) 0.026(2) 0.032(3) 0.000(2) 0.020(2) -0.007(2)
    C23 0.045(3) 0.024(2) 0.025(2) 0.0017(19) 0.0082(19) -0.0059(17)
    C24 0.042(3) 0.035(3) 0.035(3) 0.000(2) 0.008(2) -0.009(2)
    C25 0.058(3) 0.027(2) 0.027(2) 0.006(2) 0.007(2) -0.0005(18)
    C26 0.045(3) 0.029(2) 0.037(3) 0.013(2) 0.008(2) 0.0047(19)
    C27 0.052(3) 0.036(3) 0.037(3) -0.002(2) 0.002(2) -0.008(2)
    C28 0.061(3) 0.022(2) 0.032(3) 0.002(2) 0.009(2) -0.0041(18)
    C29 0.058(3) 0.031(3) 0.051(3) 0.013(2) 0.013(3) -0.010(2)
    C30 0.045(3) 0.045(3) 0.043(3) 0.003(2) 0.023(2) -0.012(2)
    C31 0.082(4) 0.034(3) 0.026(3) 0.003(3) 0.015(2) -0.004(2)
    C32 0.050(3) 0.038(3) 0.034(3) 0.009(2) -0.005(2) 0.000(2)
    O1W 0.074(13) 0.072(13) 0.23(3) -0.003(11) 0.064(16) -0.097(16)
_geom_special_details
;
 All esds (except the esd in the dihedral angle between two l.s. planes)
 are estimated using the full covariance matrix.  The cell esds are taken
 into account individually in the estimation of esds in distances, angles
 and torsion angles; correlations between esds in cell parameters are only
 used when they are defined by crystal symmetry.  An approximate (isotropic)
 treatment of cell esds is used for estimating esds involving l.s. planes.
;
loop_
    _geom_bond_atom_site_label_1
    _geom_bond_atom_site_label_2
    _geom_bond_site_symmetry_2
    _geom_bond_distance
    _geom_bond_publ_flag
    Cu1 N3 . 2.006(4) ?
    Cu1 N4 . 2.015(4) ?
    Cu1 Cl1 . 2.2961(16) ?
    Cu1 Cl2 2_566 2.3978(15) ?
    Cu1 Cl2 . 2.5854(16) ?
    O1 C22 . 1.222(6) ?
    O2 C6 . 1.223(5) ?
    N1 C6 . 1.355(6) ?
    N1 C7 . 1.480(5) ?
    N1 H1A . 0.8600 ?
    N2 C22 . 1.344(6) ?
    N2 C23 . 1.476(5) ?
    N2 H2A . 0.8600 ?
    N3 C17 . 1.315(7) ?
    N3 C21 . 1.350(6) ?
    N4 C1 . 1.328(6) ?
    N4 C5 . 1.353(6) ?
    C1 C2 . 1.387(6) ?
    C1 H1B . 0.9300 ?
    C2 C3 . 1.392(6) ?
    C2 H2B . 0.9300 ?
    C3 C4 . 1.386(6) ?
    C3 C6 . 1.519(5) ?
    C4 C5 . 1.390(6) ?
    C4 H4A . 0.9300 ?
    C5 H5A . 0.9300 ?
    C7 C10 . 1.528(6) ?
    C7 C8 . 1.534(6) ?
    C7 C9 . 1.534(6) ?
    C8 C12 . 1.539(6) ?
    C8 H8A . 0.9700 ?
    C8 H8B . 0.9700 ?
    C9 C14 . 1.534(6) ?
    C9 H9A . 0.9700 ?
    C9 H9B . 0.9700 ?
    C10 C16 . 1.530(6) ?
    C10 H10A . 0.9700 ?
    C10 H10B . 0.9700 ?
    C11 C16 . 1.524(7) ?
    C11 C12 . 1.543(7) ?
    C11 H11A . 0.9700 ?
    C11 H11B . 0.9700 ?
    C12 C13 . 1.530(7) ?
    C12 H12A . 0.9800 ?
    C13 C14 . 1.538(7) ?
    C13 H13A . 0.9700 ?
    C13 H13B . 0.9700 ?
    C14 C15 . 1.533(7) ?
    C14 H14A . 0.9800 ?
    C15 C16 . 1.507(7) ?
    C15 H15A . 0.9700 ?
    C15 H15B . 0.9700 ?
    C16 H16A . 0.9800 ?
    C17 C18 . 1.387(7) ?
    C17 H17A . 0.9300 ?
    C18 C19 . 1.368(7) ?
    C18 H18A . 0.9300 ?
    C19 C20 . 1.389(7) ?
    C19 C22 . 1.516(6) ?
    C20 C21 . 1.375(6) ?
    C20 H20A . 0.9300 ?
    C21 H21A . 0.9300 ?
    C23 C26 . 1.534(6) ?
    C23 C25 . 1.536(6) ?
    C23 C24 . 1.539(6) ?
    C24 C30 . 1.535(6) ?
    C24 H24A . 0.9700 ?
    C24 H24B . 0.9700 ?
    C25 C28 . 1.536(6) ?
    C25 H25A . 0.9700 ?
    C25 H25B . 0.9700 ?
    C26 C32 . 1.542(6) ?
    C26 H26A . 0.9700 ?
    C26 H26B . 0.9700 ?
    C27 C32 . 1.532(7) ?
    C27 C28 . 1.543(7) ?
    C27 H27A . 0.9700 ?
    C27 H27B . 0.9700 ?
    C28 C29 . 1.535(7) ?
    C28 H28A . 0.9800 ?
    C29 C30 . 1.535(7) ?
    C29 H29A . 0.9700 ?
    C29 H29B . 0.9700 ?
    C30 C31 . 1.548(8) ?
    C30 H30A . 0.9800 ?
    C31 C32 . 1.519(7) ?
    C31 H31A . 0.9700 ?
    C31 H31B . 0.9700 ?
    C32 H32A . 0.9800 ?
    O1W H1WA . 0.8258 ?
    O1W H1WB . 0.8262 ?
loop_
    _geom_angle_atom_site_label_1
    _geom_angle_atom_site_label_2
    _geom_angle_atom_site_label_3
    _geom_angle_site_symmetry_1
    _geom_angle_site_symmetry_3
    _geom_angle
    _geom_angle_publ_flag
    N3 Cu1 N4 . . 167.22(17) ?
    N3 Cu1 Cl1 . . 88.13(12) ?
    N4 Cu1 Cl1 . . 90.06(12) ?
    N3 Cu1 Cl2 . 2_566 87.18(12) ?
    N4 Cu1 Cl2 . 2_566 89.94(12) ?
    Cl1 Cu1 Cl2 . 2_566 158.66(6) ?
    N3 Cu1 Cl2 . . 96.71(12) ?
    N4 Cu1 Cl2 . . 95.73(12) ?
    Cl1 Cu1 Cl2 . . 111.32(7) ?
    Cl2 Cu1 Cl2 2_566 . 89.91(5) ?
    Cu1 Cl2 Cu1 2_566 . 90.09(5) ?
    C6 N1 C7 . . 124.3(4) ?
    C6 N1 H1A . . 117.9 ?
    C7 N1 H1A . . 117.8 ?
    C22 N2 C23 . . 124.6(4) ?
    C22 N2 H2A . . 117.7 ?
    C23 N2 H2A . . 117.7 ?
    C17 N3 C21 . . 118.0(4) ?
    C17 N3 Cu1 . . 117.1(3) ?
    C21 N3 Cu1 . . 124.9(3) ?
    C1 N4 C5 . . 118.3(4) ?
    C1 N4 Cu1 . . 117.8(3) ?
    C5 N4 Cu1 . . 123.9(3) ?
    N4 C1 C2 . . 123.4(4) ?
    N4 C1 H1B . . 118.3 ?
    C2 C1 H1B . . 118.3 ?
    C1 C2 C3 . . 118.8(4) ?
    C1 C2 H2B . . 120.6 ?
    C3 C2 H2B . . 120.6 ?
    C4 C3 C2 . . 118.0(4) ?
    C4 C3 C6 . . 126.2(4) ?
    C2 C3 C6 . . 115.7(4) ?
    C3 C4 C5 . . 119.8(4) ?
    C3 C4 H4A . . 120.1 ?
    C5 C4 H4A . . 120.1 ?
    N4 C5 C4 . . 121.6(4) ?
    N4 C5 H5A . . 119.2 ?
    C4 C5 H5A . . 119.2 ?
    O2 C6 N1 . . 124.1(4) ?
    O2 C6 C3 . . 119.4(4) ?
    N1 C6 C3 . . 116.4(4) ?
    N1 C7 C10 . . 111.2(4) ?
    N1 C7 C8 . . 107.4(3) ?
    C10 C7 C8 . . 109.5(4) ?
    N1 C7 C9 . . 110.7(3) ?
    C10 C7 C9 . . 109.8(4) ?
    C8 C7 C9 . . 108.1(4) ?
    C7 C8 C12 . . 110.0(3) ?
    C7 C8 H8A . . 109.7 ?
    C12 C8 H8A . . 109.7 ?
    C7 C8 H8B . . 109.7 ?
    C12 C8 H8B . . 109.7 ?
    H8A C8 H8B . . 108.2 ?
    C14 C9 C7 . . 109.9(3) ?
    C14 C9 H9A . . 109.7 ?
    C7 C9 H9A . . 109.7 ?
    C14 C9 H9B . . 109.7 ?
    C7 C9 H9B . . 109.7 ?
    H9A C9 H9B . . 108.2 ?
    C7 C10 C16 . . 109.5(4) ?
    C7 C10 H10A . . 109.8 ?
    C16 C10 H10A . . 109.8 ?
    C7 C10 H10B . . 109.8 ?
    C16 C10 H10B . . 109.8 ?
    H10A C10 H10B . . 108.2 ?
    C16 C11 C12 . . 109.6(4) ?
    C16 C11 H11A . . 109.8 ?
    C12 C11 H11A . . 109.8 ?
    C16 C11 H11B . . 109.8 ?
    C12 C11 H11B . . 109.8 ?
    H11A C11 H11B . . 108.2 ?
    C13 C12 C8 . . 110.1(4) ?
    C13 C12 C11 . . 108.8(4) ?
    C8 C12 C11 . . 108.9(4) ?
    C13 C12 H12A . . 109.7 ?
    C8 C12 H12A . . 109.7 ?
    C11 C12 H12A . . 109.7 ?
    C12 C13 C14 . . 108.9(4) ?
    C12 C13 H13A . . 109.9 ?
    C14 C13 H13A . . 109.9 ?
    C12 C13 H13B . . 109.9 ?
    C14 C13 H13B . . 109.9 ?
    H13A C13 H13B . . 108.3 ?
    C9 C14 C15 . . 109.4(4) ?
    C9 C14 C13 . . 109.4(4) ?
    C15 C14 C13 . . 109.4(4) ?
    C9 C14 H14A . . 109.5 ?
    C15 C14 H14A . . 109.5 ?
    C13 C14 H14A . . 109.5 ?
    C16 C15 C14 . . 109.7(4) ?
    C16 C15 H15A . . 109.7 ?
    C14 C15 H15A . . 109.7 ?
    C16 C15 H15B . . 109.7 ?
    C14 C15 H15B . . 109.7 ?
    H15A C15 H15B . . 108.2 ?
    C15 C16 C11 . . 109.7(4) ?
    C15 C16 C10 . . 110.0(4) ?
    C11 C16 C10 . . 109.7(4) ?
    C15 C16 H16A . . 109.1 ?
    C11 C16 H16A . . 109.1 ?
    C10 C16 H16A . . 109.1 ?
    N3 C17 C18 . . 123.6(5) ?
    N3 C17 H17A . . 118.2 ?
    C18 C17 H17A . . 118.2 ?
    C19 C18 C17 . . 118.8(5) ?
    C19 C18 H18A . . 120.6 ?
    C17 C18 H18A . . 120.6 ?
    C18 C19 C20 . . 118.0(4) ?
    C18 C19 C22 . . 122.0(5) ?
    C20 C19 C22 . . 119.7(4) ?
    C21 C20 C19 . . 119.8(5) ?
    C21 C20 H20A . . 120.1 ?
    C19 C20 H20A . . 120.1 ?
    N3 C21 C20 . . 121.6(5) ?
    N3 C21 H21A . . 119.2 ?
    C20 C21 H21A . . 119.2 ?
    O1 C22 N2 . . 125.3(4) ?
    O1 C22 C19 . . 118.4(4) ?
    N2 C22 C19 . . 116.2(4) ?
    N2 C23 C26 . . 109.8(4) ?
    N2 C23 C25 . . 108.0(3) ?
    C26 C23 C25 . . 109.5(4) ?
    N2 C23 C24 . . 110.9(4) ?
    C26 C23 C24 . . 110.2(4) ?
    C25 C23 C24 . . 108.4(4) ?
    C30 C24 C23 . . 109.5(4) ?
    C30 C24 H24A . . 109.8 ?
    C23 C24 H24A . . 109.8 ?
    C30 C24 H24B . . 109.8 ?
    C23 C24 H24B . . 109.8 ?
    H24A C24 H24B . . 108.2 ?
    C23 C25 C28 . . 109.9(4) ?
    C23 C25 H25A . . 109.7 ?
    C28 C25 H25A . . 109.7 ?
    C23 C25 H25B . . 109.7 ?
    C28 C25 H25B . . 109.7 ?
    H25A C25 H25B . . 108.2 ?
    C23 C26 C32 . . 109.4(4) ?
    C23 C26 H26A . . 109.8 ?
    C32 C26 H26A . . 109.8 ?
    C23 C26 H26B . . 109.8 ?
    C32 C26 H26B . . 109.8 ?
    H26A C26 H26B . . 108.2 ?
    C32 C27 C28 . . 109.3(4) ?
    C32 C27 H27A . . 109.8 ?
    C28 C27 H27A . . 109.8 ?
    C32 C27 H27B . . 109.8 ?
    C28 C27 H27B . . 109.8 ?
    H27A C27 H27B . . 108.3 ?
    C29 C28 C25 . . 110.0(4) ?
    C29 C28 C27 . . 109.2(4) ?
    C25 C28 C27 . . 109.0(4) ?
    C29 C28 H28A . . 109.6 ?
    C25 C28 H28A . . 109.6 ?
    C27 C28 H28A . . 109.6 ?
    C28 C29 C30 . . 109.5(4) ?
    C28 C29 H29A . . 109.8 ?
    C30 C29 H29A . . 109.8 ?
    C28 C29 H29B . . 109.8 ?
    C30 C29 H29B . . 109.8 ?
    H29A C29 H29B . . 108.2 ?
    C29 C30 C24 . . 109.8(4) ?
    C29 C30 C31 . . 108.9(4) ?
    C24 C30 C31 . . 109.3(4) ?
    C29 C30 H30A . . 109.6 ?
    C24 C30 H30A . . 109.6 ?
    C31 C30 H30A . . 109.6 ?
    C32 C31 C30 . . 109.9(4) ?
    C32 C31 H31A . . 109.7 ?
    C30 C31 H31A . . 109.7 ?
    C32 C31 H31B . . 109.7 ?
    C30 C31 H31B . . 109.7 ?
    H31A C31 H31B . . 108.2 ?
    C31 C32 C27 . . 110.5(4) ?
    C31 C32 C26 . . 108.9(4) ?
    C27 C32 C26 . . 109.3(4) ?
    C31 C32 H32A . . 109.3 ?
    C27 C32 H32A . . 109.3 ?
    C26 C32 H32A . . 109.3 ?
    H1WA O1W H1WB . . 109.6 ?
loop_
    _geom_torsion_atom_site_label_1
    _geom_torsion_atom_site_label_2
    _geom_torsion_atom_site_label_3
    _geom_torsion_atom_site_label_4
    _geom_torsion_site_symmetry_1
    _geom_torsion_site_symmetry_2
    _geom_torsion_site_symmetry_3
    _geom_torsion_site_symmetry_4
    _geom_torsion
    _geom_torsion_publ_flag
    N3 Cu1 Cl2 Cu1 . . . 2_566 -87.15(12) ?
    N4 Cu1 Cl2 Cu1 . . . 2_566 89.93(12) ?
    Cl1 Cu1 Cl2 Cu1 . . . 2_566 -177.76(5) ?
    Cl2 Cu1 Cl2 Cu1 2_566 . . 2_566 0.000(2) ?
    N4 Cu1 N3 C17 . . . . -7.0(9) ?
    Cl1 Cu1 N3 C17 . . . . -89.0(4) ?
    Cl2 Cu1 N3 C17 2_566 . . . 70.1(4) ?
    Cl2 Cu1 N3 C17 . . . . 159.7(4) ?
    N4 Cu1 N3 C21 . . . . 175.6(6) ?
    Cl1 Cu1 N3 C21 . . . . 93.6(4) ?
    Cl2 Cu1 N3 C21 2_566 . . . -107.2(4) ?
    Cl2 Cu1 N3 C21 . . . . -17.7(4) ?
    N3 Cu1 N4 C1 . . . . 16.7(9) ?
    Cl1 Cu1 N4 C1 . . . . 98.5(4) ?
    Cl2 Cu1 N4 C1 2_566 . . . -60.2(3) ?
    Cl2 Cu1 N4 C1 . . . . -150.1(3) ?
    N3 Cu1 N4 C5 . . . . -160.5(6) ?
    Cl1 Cu1 N4 C5 . . . . -78.8(4) ?
    Cl2 Cu1 N4 C5 2_566 . . . 122.6(4) ?
    Cl2 Cu1 N4 C5 . . . . 32.7(4) ?
    C5 N4 C1 C2 . . . . 0.5(7) ?
    Cu1 N4 C1 C2 . . . . -176.9(4) ?
    N4 C1 C2 C3 . . . . -1.8(8) ?
    C1 C2 C3 C4 . . . . 1.0(7) ?
    C1 C2 C3 C6 . . . . 178.9(4) ?
    C2 C3 C4 C5 . . . . 0.8(7) ?
    C6 C3 C4 C5 . . . . -176.8(4) ?
    C1 N4 C5 C4 . . . . 1.4(7) ?
    Cu1 N4 C5 C4 . . . . 178.6(3) ?
    C3 C4 C5 N4 . . . . -2.1(7) ?
    C7 N1 C6 O2 . . . . 0.7(7) ?
    C7 N1 C6 C3 . . . . 177.9(4) ?
    C4 C3 C6 O2 . . . . 162.0(5) ?
    C2 C3 C6 O2 . . . . -15.7(6) ?
    C4 C3 C6 N1 . . . . -15.3(7) ?
    C2 C3 C6 N1 . . . . 167.1(4) ?
    C6 N1 C7 C10 . . . . 65.9(5) ?
    C6 N1 C7 C8 . . . . -174.3(4) ?
    C6 N1 C7 C9 . . . . -56.5(6) ?
    N1 C7 C8 C12 . . . . 179.5(4) ?
    C10 C7 C8 C12 . . . . -59.6(5) ?
    C9 C7 C8 C12 . . . . 60.0(5) ?
    N1 C7 C9 C14 . . . . -178.4(4) ?
    C10 C7 C9 C14 . . . . 58.4(5) ?
    C8 C7 C9 C14 . . . . -61.0(5) ?
    N1 C7 C10 C16 . . . . 178.4(4) ?
    C8 C7 C10 C16 . . . . 59.8(5) ?
    C9 C7 C10 C16 . . . . -58.7(5) ?
    C7 C8 C12 C13 . . . . -60.1(5) ?
    C7 C8 C12 C11 . . . . 59.1(5) ?
    C16 C11 C12 C13 . . . . 60.5(5) ?
    C16 C11 C12 C8 . . . . -59.5(5) ?
    C8 C12 C13 C14 . . . . 59.0(5) ?
    C11 C12 C13 C14 . . . . -60.3(5) ?
    C7 C9 C14 C15 . . . . -58.5(5) ?
    C7 C9 C14 C13 . . . . 61.4(5) ?
    C12 C13 C14 C9 . . . . -59.6(5) ?
    C12 C13 C14 C15 . . . . 60.3(5) ?
    C9 C14 C15 C16 . . . . 59.7(5) ?
    C13 C14 C15 C16 . . . . -60.2(5) ?
    C14 C15 C16 C11 . . . . 60.1(5) ?
    C14 C15 C16 C10 . . . . -60.6(5) ?
    C12 C11 C16 C15 . . . . -60.4(5) ?
    C12 C11 C16 C10 . . . . 60.5(5) ?
    C7 C10 C16 C15 . . . . 60.2(5) ?
    C7 C10 C16 C11 . . . . -60.6(5) ?
    C21 N3 C17 C18 . . . . 0.4(8) ?
    Cu1 N3 C17 C18 . . . . -177.2(5) ?
    N3 C17 C18 C19 . . . . 2.1(9) ?
    C17 C18 C19 C20 . . . . -3.2(8) ?
    C17 C18 C19 C22 . . . . 170.9(5) ?
    C18 C19 C20 C21 . . . . 1.9(8) ?
    C22 C19 C20 C21 . . . . -172.4(4) ?
    C17 N3 C21 C20 . . . . -1.8(7) ?
    Cu1 N3 C21 C20 . . . . 175.6(4) ?
    C19 C20 C21 N3 . . . . 0.7(8) ?
    C23 N2 C22 O1 . . . . 5.3(9) ?
    C23 N2 C22 C19 . . . . -172.0(5) ?
    C18 C19 C22 O1 . . . . -127.1(6) ?
    C20 C19 C22 O1 . . . . 46.9(8) ?
    C18 C19 C22 N2 . . . . 50.4(7) ?
    C20 C19 C22 N2 . . . . -135.6(5) ?
    C22 N2 C23 C26 . . . . 61.0(6) ?
    C22 N2 C23 C25 . . . . -179.7(5) ?
    C22 N2 C23 C24 . . . . -61.0(6) ?
    N2 C23 C24 C30 . . . . -179.4(4) ?
    C26 C23 C24 C30 . . . . 58.8(5) ?
    C25 C23 C24 C30 . . . . -61.0(5) ?
    N2 C23 C25 C28 . . . . -179.4(4) ?
    C26 C23 C25 C28 . . . . -59.8(5) ?
    C24 C23 C25 C28 . . . . 60.5(5) ?
    N2 C23 C26 C32 . . . . 178.0(4) ?
    C25 C23 C26 C32 . . . . 59.6(5) ?
    C24 C23 C26 C32 . . . . -59.6(5) ?
    C23 C25 C28 C29 . . . . -59.7(5) ?
    C23 C25 C28 C27 . . . . 60.0(5) ?
    C32 C27 C28 C29 . . . . 59.7(5) ?
    C32 C27 C28 C25 . . . . -60.5(5) ?
    C25 C28 C29 C30 . . . . 58.4(5) ?
    C27 C28 C29 C30 . . . . -61.1(5) ?
    C28 C29 C30 C24 . . . . -59.1(6) ?
    C28 C29 C30 C31 . . . . 60.6(5) ?
    C23 C24 C30 C29 . . . . 60.8(5) ?
    C23 C24 C30 C31 . . . . -58.5(5) ?
    C29 C30 C31 C32 . . . . -59.4(5) ?
    C24 C30 C31 C32 . . . . 60.5(5) ?
    C30 C31 C32 C27 . . . . 59.1(5) ?
    C30 C31 C32 C26 . . . . -61.1(5) ?
    C28 C27 C32 C31 . . . . -59.1(5) ?
    C28 C27 C32 C26 . . . . 60.8(5) ?
    C23 C26 C32 C31 . . . . 60.5(5) ?
    C23 C26 C32 C27 . . . . -60.4(5) ?
loop_
    _geom_hbond_atom_site_label_D
    _geom_hbond_atom_site_label_H
    _geom_hbond_atom_site_label_A
    _geom_hbond_site_symmetry_A
    _geom_hbond_distance_DH
    _geom_hbond_distance_HA
    _geom_hbond_distance_DA
    _geom_hbond_angle_DHA
    N1 H1A O1 2_566 0.86 2.35 2.969(5) 129
    N2 H2A Cl1 2_576 0.86 2.66 3.499(4) 165
    O1W H1WA O1W 2_676 0.83 2.22 3.00(4) 159
data_global
_journal_date_recd_electronic     2011-12-31
_journal_date_accepted     2012-01-07
_journal_name_full     'Acta Crystallographica, Section E'
_journal_year     2012
_journal_volume     68
_journal_issue      2
_journal_page_first     m147
_journal_page_last     m147
_journal_paper_category     QM
_journal_paper_doi     10.1107/S1600536812000670
_journal_coeditor_code     HY2504
_publ_contact_author_name     'Ying-Chun Wang'
_publ_contact_author_address
;
College of Chemistry and Chemical Engineering
Southeast University
Nanjing 210096
People's Republic of China
;
_publ_contact_author_email     wangyc33@yahoo.com.cn
_publ_contact_author_fax     '862552090578'
_publ_contact_author_phone     '862552090578'
_publ_section_title
;\
Di-\m-chlorido-bis{bis[4-(adamantan-1-ylcarbamoyl)pyridine-\k<i>N</i>]\
chloridocopper(II)} hemihydrate
;
loop_
    _publ_author_name
    _publ_author_footnote
    _publ_author_address
    'Ying-Chun Wang' .
;
College of Chemistry and Chemical Engineering
Southeast University
Nanjing 210096
People's Republic of China
;
