# Supplementary material for: Di-μ-chlorido-bis­{bis­[4-(adamantan-1-ylcarbamo­yl)pyridine-κN]chlorido­copper(II)} hemihydrate
Source: Acta Crystallogr Sect E Struct Rep Online. 2012 Jan 14;68(Pt 2):m147. doi: 10.1107/S1600536812000670 (PMC3274881; doi:10.1107/S1600536812000670)
Supplement: Supplementary file 2 [file e-68-0m147-Isup2.hkl]

# 
# h,k,l, Fc-squared, Fo-squared, sigma(Fo-squared) and status flag 
# 
data_I
_shelx_title ' I         P -1         R = 0.07' 
_shelx_refln_list_code          4 
_shelx_F_calc_maximum      165.59 
_exptl_crystal_F_000       683.00 
_reflns_d_resolution_high  0.8107 
 
loop_ 
 _symmetry_equiv_pos_as_xyz 
 'x, y, z' 
 '-x, -y, -z' 
 
_cell_length_a     6.7390 
_cell_length_b    11.1490 
_cell_length_c    21.8140 
_cell_angle_alpha  92.221 
_cell_angle_beta   95.993 
_cell_angle_gamma  96.727 
 
_shelx_F_squared_multiplier     1.000 
 
loop_ 
 _refln_index_h 
 _refln_index_k 
 _refln_index_l 
 _refln_F_squared_calc 
 _refln_F_squared_meas 
 _refln_F_squared_sigma 
 _refln_observed_status 
   2   0   0     1761.20     2192.16     32.95 o 
   3   0   0      816.09      699.90     34.01 o 
   4   0   0      117.17      107.95     16.11 o 
   5   0   0        1.52        7.28     10.43 o 
   6   0   0        8.92       11.07     10.12 o 
   7   0   0       36.07       22.28     11.60 o 
   8   0   0       60.64       94.76     33.05 o 
  -8   1   0      234.91      372.91     66.36 o 
  -7   1   0       86.87       60.85     25.28 o 
  -6   1   0      497.89      524.77     59.46 o 
  -5   1   0     1147.69     1235.36     47.02 o 
  -4   1   0     2151.56     2078.89     79.70 o 
  -3   1   0      126.88      159.77     12.02 o 
  -2   1   0       58.53       28.36      4.56 o 
  -1   1   0     1148.08      568.31     11.86 o 
   1   1   0     3934.80     2882.92     15.92 o 
   2   1   0      675.03      386.44     12.38 o 
   3   1   0     1231.52     1303.76     54.48 o 
   4   1   0      245.90      204.03     20.93 o 
   5   1   0      172.18      168.33     23.08 o 
   6   1   0        3.61       40.94     13.12 o 
   7   1   0      101.33      104.51     20.06 o 
   8   1   0       22.62       22.64     15.57 o 
  -8   2   0       75.64       65.67     19.94 o 
  -7   2   0      112.48       99.48     28.50 o 
  -6   2   0      181.53      119.81     23.29 o 
  -5   2   0      589.29      626.79     21.36 o 
  -4   2   0       18.19       52.46     11.28 o 
  -3   2   0       16.09       40.06      6.33 o 
  -2   2   0      667.23      718.71     19.06 o 
  -1   2   0      102.13      186.55     10.64 o 
   0   2   0     2794.15     2132.84     21.47 o 
   1   2   0     6134.87     6786.13     45.97 o 
   2   2   0     1306.35     1168.59     24.97 o 
   3   2   0       37.29       67.69      9.90 o 
   4   2   0      120.34      121.01     17.02 o 
   5   2   0      227.11      191.81     22.05 o 
   6   2   0      169.18      156.85     22.58 o 
   7   2   0       98.67       91.31     23.46 o 
  -8   3   0       11.53       28.39     19.23 o 
  -7   3   0       57.98       85.65     40.22 o 
  -6   3   0      439.64      486.48     36.41 o 
  -5   3   0       86.52       71.04     15.78 o 
  -4   3   0      254.27      284.87     17.32 o 
  -3   3   0        3.42        3.92     11.06 o 
  -2   3   0     1433.57     1517.11     36.40 o 
  -1   3   0     1550.89     1655.10     29.87 o 
   0   3   0     1276.89     1475.90     22.78 o 
   1   3   0     6987.64     6659.52     58.33 o 
   2   3   0     2788.16     2893.93     48.96 o 
   3   3   0     1225.81     1248.52     33.11 o 
   4   3   0     1506.26     1465.71     47.95 o 
   5   3   0     1064.07     1074.21     48.47 o 
   6   3   0      197.10      124.12     20.67 o 
   7   3   0       21.77       19.00      9.63 o 
  -8   4   0       30.63       33.44     29.09 o 
  -7   4   0      294.43      266.04     34.13 o 
  -6   4   0      255.63      245.70     42.20 o 
  -5   4   0      121.06      108.35      9.69 o 
  -4   4   0      453.87      412.06     30.74 o 
  -3   4   0     2197.96     1879.71     53.11 o 
  -2   4   0     2684.52     2468.42     65.80 o 
  -1   4   0      617.78      516.74     12.07 o 
   0   4   0      960.26     1092.77     27.60 o 
   1   4   0      873.58      731.95     96.95 o 
   2   4   0      868.43      967.05     35.55 o 
   3   4   0        5.44       11.59      5.30 o 
   4   4   0       36.78       31.89     24.11 o 
   5   4   0      664.07      812.11     34.65 o 
   6   4   0       32.13       38.01     11.45 o 
   7   4   0        4.39        7.74     24.04 o 
  -8   5   0       64.49      126.24     37.53 o 
  -7   5   0      391.67      404.98     45.10 o 
  -6   5   0      100.37      160.88     39.20 o 
  -5   5   0       13.47       29.27     40.90 o 
  -4   5   0      544.68      538.74     58.80 o 
  -3   5   0     2058.68     2056.55     89.12 o 
  -2   5   0      900.81      863.56     27.96 o 
  -1   5   0       30.23       31.82      5.24 o 
   0   5   0      305.09      427.10     11.50 o 
   1   5   0       10.99       21.62     17.61 o 
   2   5   0        7.41       14.99      8.57 o 
   3   5   0      311.59      311.86     26.22 o 
   4   5   0      515.96      448.49     51.91 o 
   5   5   0      195.28      163.99     28.48 o 
   6   5   0      137.29       36.78     20.85 o 
   7   5   0       32.08       48.50     23.21 o 
  -7   6   0      155.62      183.51     32.45 o 
  -6   6   0       29.31       44.24     17.87 o 
  -5   6   0      186.00      161.10     26.65 o 
  -4   6   0       26.98       24.15      5.12 o 
  -3   6   0        2.86        7.00      3.33 o 
  -2   6   0        4.31        8.01      4.26 o 
  -1   6   0      363.00      352.57     15.32 o 
   0   6   0       36.99       32.80      5.40 o 
   1   6   0        4.14        9.87     24.31 o 
   2   6   0      639.38      733.61     73.71 o 
   3   6   0      701.87      832.83     42.56 o 
   4   6   0      135.49      145.49     62.31 o 
   5   6   0       19.07       61.62     21.46 o 
   6   6   0      103.37      200.59     58.15 o 
  -7   7   0       68.24       74.86     25.74 o 
  -6   7   0       28.48       25.40     16.52 o 
  -5   7   0      405.81      429.26     60.22 o 
  -4   7   0        9.64       12.05      7.91 o 
  -3   7   0      539.99      563.43     52.60 o 
  -2   7   0     2690.24     2684.98     62.25 o 
  -1   7   0     1731.51     1572.41     52.72 o 
   0   7   0      454.91      369.57     26.66 o 
   1   7   0      465.95      453.70     74.40 o 
   2   7   0      261.93      240.52     47.19 o 
   3   7   0     2512.76     2594.71     71.90 o 
   4   7   0       15.50       15.23     14.03 o 
   5   7   0        9.45       13.35     16.55 o 
   6   7   0       67.18      147.90     32.85 o 
  -7   8   0        1.13       31.20     14.50 o 
  -6   8   0      429.28      464.83     48.29 o 
  -5   8   0     1086.62     1054.29    113.88 o 
  -4   8   0       61.14      120.33     32.00 o 
  -3   8   0      690.77      617.99     21.99 o 
  -2   8   0     1250.11     1196.22     41.97 o 
  -1   8   0      549.02      634.55     35.91 o 
   0   8   0      289.19      299.50     28.77 o 
   1   8   0      460.28      511.84     54.90 o 
   2   8   0       20.37        5.95     14.48 o 
   3   8   0     1767.77     1853.77     57.39 o 
   4   8   0      102.25      136.23     31.81 o 
   5   8   0       57.16       70.60     31.74 o 
   6   8   0        0.02       38.85     13.33 o 
  -6   9   0      202.19      175.38     36.35 o 
  -5   9   0      277.28      225.45     32.44 o 
  -4   9   0        1.49        8.99     15.43 o 
  -3   9   0      419.97      357.83     47.22 o 
  -2   9   0      278.70      312.07     32.49 o 
  -1   9   0       45.12       52.34     13.68 o 
   0   9   0      185.17      182.21     19.16 o 
   1   9   0        2.40       21.38     12.96 o 
   2   9   0       28.59       70.39     42.76 o 
   3   9   0       87.23      120.44     41.55 o 
   4   9   0      211.33      198.85     55.54 o 
   5   9   0       41.17       18.01     12.40 o 
  -6  10   0        7.03        9.50     32.28 o 
  -5  10   0       52.18       22.49     15.73 o 
  -4  10   0        0.69       12.87     19.73 o 
  -3  10   0       99.90      109.68     26.19 o 
  -2  10   0       88.87       96.23     17.56 o 
  -1  10   0      463.42      440.10     50.12 o 
   0  10   0      440.82      434.17     80.03 o 
   1  10   0       88.08       91.24     23.52 o 
   2  10   0        3.07       28.97     16.15 o 
   3  10   0       87.36       56.11     24.28 o 
   4  10   0      554.21      497.41    105.55 o 
  -5  11   0      123.61      142.66     34.16 o 
  -4  11   0      159.33      134.44     36.69 o 
  -3  11   0      144.06      157.48     36.29 o 
  -2  11   0       52.87       69.88     14.15 o 
  -1  11   0       47.35       59.72     28.68 o 
   0  11   0      125.06      155.34     34.06 o 
   1  11   0       37.54       42.98     21.18 o 
   2  11   0       84.75      108.15     30.01 o 
   3  11   0       42.98       46.11     20.92 o 
   4  11   0      273.52      283.40     64.95 o 
  -4  12   0      173.62      247.17     38.57 o 
  -3  12   0      102.91       78.96     29.83 o 
  -2  12   0       85.63       77.02     33.67 o 
  -1  12   0      408.74      430.55     93.28 o 
   0  12   0      256.87      303.20     59.82 o 
   1  12   0       15.92       13.50     14.56 o 
   2  12   0       48.31       71.87     54.46 o 
   3  12   0        6.44       65.09     24.35 o 
  -3  13   0       27.94       10.27     20.91 o 
  -2  13   0      349.90      393.25    123.33 o 
  -1  13   0       23.45       44.02     17.53 o 
   0  13   0       15.44       34.58     16.42 o 
   1  13   0        4.68       30.84     18.53 o 
  -1 -13   1      149.59      104.36     31.42 o 
   0 -13   1        0.80        1.26     22.65 o 
   1 -13   1       47.44       30.65     24.81 o 
   2 -13   1      183.18      187.59     71.29 o 
   3 -13   1      102.03      137.26     53.16 o 
  -3 -12   1        4.73       42.30     15.79 o 
  -2 -12   1       15.09       26.38     13.58 o 
  -1 -12   1       30.64       50.09     24.86 o 
   0 -12   1      111.45      184.76     36.60 o 
   1 -12   1      316.39      235.23     48.82 o 
   2 -12   1      211.64      230.35     83.88 o 
   3 -12   1       92.07      102.47     49.44 o 
   4 -12   1       55.96       58.51     19.30 o 
  -4 -11   1      139.99      120.90     28.13 o 
  -3 -11   1        4.41       43.75     24.18 o 
  -2 -11   1        0.56       35.45     13.39 o 
  -1 -11   1      199.54      182.60     42.50 o 
   0 -11   1      585.66      608.94    104.11 o 
   1 -11   1      383.70      470.95     83.47 o 
   2 -11   1       34.87       52.55     11.26 o 
   3 -11   1      159.27      288.15     50.95 o 
   4 -11   1      277.35      246.74     48.74 o 
   5 -11   1      125.63      130.78     21.86 o 
  -4 -10   1      346.15      336.07     72.97 o 
  -3 -10   1      154.37      228.40     63.16 o 
  -2 -10   1        3.36        5.61     12.67 o 
  -1 -10   1      138.11      128.11     25.73 o 
   0 -10   1      134.33       93.69     40.31 o 
   1 -10   1       24.78       13.20     12.04 o 
   2 -10   1        5.46       13.55     12.88 o 
   3 -10   1      109.89       93.49     17.02 o 
   4 -10   1      393.60      442.48     40.71 o 
   5 -10   1        1.01       24.03     18.02 o 
   6 -10   1        2.98       25.55     18.12 o 
  -5  -9   1      102.63       75.45     23.72 o 
  -4  -9   1       62.12       74.60     22.96 o 
  -3  -9   1       19.86       23.07     13.01 o 
  -2  -9   1       44.12       66.90     16.49 o 
  -1  -9   1      243.96      277.69     57.04 o 
   0  -9   1        2.74        9.38      3.97 o 
   1  -9   1        2.31       17.69      7.83 o 
   2  -9   1        8.75       27.30     12.64 o 
   3  -9   1        9.60       16.32      5.71 o 
   4  -9   1       41.79       35.92     16.74 o 
   5  -9   1      436.04      448.47     41.66 o 
   6  -9   1      351.22      418.92     50.31 o 
  -6  -8   1       10.69       47.73     33.64 o 
  -5  -8   1       73.12       96.64     38.08 o 
  -4  -8   1        0.04       11.10     21.33 o 
  -3  -8   1        2.94       17.92     17.31 o 
  -2  -8   1      946.32     1033.94     56.89 o 
  -1  -8   1        5.96       19.91     10.30 o 
   0  -8   1      199.31      177.93     17.54 o 
   1  -8   1      252.93      235.36     18.54 o 
   2  -8   1      413.51      415.04     35.05 o 
   3  -8   1       29.19       35.74     19.29 o 
   4  -8   1      966.15     1102.42     82.61 o 
   5  -8   1      416.80      392.58     65.34 o 
   6  -8   1      606.73      681.92    126.28 o 
   7  -8   1       37.33       46.43     23.48 o 
  -6  -7   1       70.47       95.01     21.38 o 
  -5  -7   1      131.46      197.26     39.23 o 
  -4  -7   1       41.79       69.27     17.15 o 
  -3  -7   1       18.60       48.85     35.67 o 
  -2  -7   1     3043.96     3338.46    104.08 o 
  -1  -7   1      375.84      525.07     72.32 o 
   0  -7   1     1661.37     1553.38     51.92 o 
   1  -7   1     1653.47     1562.99     50.27 o 
   2  -7   1      832.08      889.11     42.18 o 
   3  -7   1       82.21      112.78     14.40 o 
   4  -7   1      374.57      358.36     36.88 o 
   5  -7   1       28.04       51.24     22.19 o 
   6  -7   1      171.01      174.49     42.17 o 
   7  -7   1        0.93       32.04     19.98 o 
  -6  -6   1      100.64      131.83     28.20 o 
  -5  -6   1       90.98       69.14     27.84 o 
  -4  -6   1      360.30      358.18     81.19 o 
  -3  -6   1      957.23      817.08     73.24 o 
  -2  -6   1      406.84      409.73     67.41 o 
  -1  -6   1      322.87      447.45     53.18 o 
   0  -6   1      151.25      129.23     14.33 o 
   1  -6   1     1923.76     1846.26     52.61 o 
   2  -6   1      938.64      979.82     44.72 o 
   3  -6   1        4.48        7.55      8.20 o 
   4  -6   1       50.04       44.19     25.57 o 
   5  -6   1       93.80       93.71     32.99 o 
   6  -6   1        1.77        8.42     28.94 o 
   7  -6   1      185.50      154.36     40.04 o 
  -7  -5   1       99.13       88.79     25.22 o 
  -6  -5   1       43.29       80.58     24.94 o 
  -5  -5   1       86.27       87.01     21.61 o 
  -4  -5   1      796.52      832.18     31.20 o 
  -3  -5   1     1142.95     1165.76     36.59 o 
  -2  -5   1      684.50      826.48     65.44 o 
  -1  -5   1     2021.90     2305.26     65.30 o 
   0  -5   1     1807.33     1655.06     32.78 o 
   1  -5   1       73.90       61.65      5.89 o 
   2  -5   1       89.79       99.13     14.72 o 
   3  -5   1      266.25      265.90      9.90 o 
   4  -5   1        2.36        2.21     17.22 o 
   5  -5   1        7.77       29.45     20.90 o 
   6  -5   1      170.10      167.24     27.71 o 
   7  -5   1      238.69      269.40     48.64 o 
  -7  -4   1       12.88       12.38     28.97 o 
  -6  -4   1      595.22      752.77    111.40 o 
  -5  -4   1      468.44      539.97     33.23 o 
  -4  -4   1       19.19       17.75     10.63 o 
  -3  -4   1        2.46        6.69      4.73 o 
  -2  -4   1      869.33      925.12     32.83 o 
  -1  -4   1        3.42        9.29      8.58 o 
   0  -4   1      781.10      837.88     19.29 o 
   1  -4   1       50.94       41.61      7.83 o 
   2  -4   1     2209.34     1955.39     67.18 o 
   3  -4   1     2517.29     2266.22     38.77 o 
   4  -4   1      599.42      540.22     50.47 o 
   5  -4   1       29.39       42.74     19.68 o 
   6  -4   1      241.51      172.71     43.76 o 
   7  -4   1       93.65       34.42     34.58 o 
   8  -4   1        1.53       23.45     20.22 o 
  -7  -3   1       68.00       37.80     11.17 o 
  -6  -3   1      171.73      119.79     23.58 o 
  -5  -3   1      727.67      845.45     41.28 o 
  -4  -3   1      317.50      345.07     38.41 o 
  -3  -3   1     1505.28     1288.30     56.57 o 
  -2  -3   1     4169.61     4064.98     94.65 o 
  -1  -3   1     2365.52     2118.81     47.07 o 
   0  -3   1       53.38       72.38      6.57 o 
   1  -3   1     2485.41     2867.50     21.72 o 
   2  -3   1      264.64      318.39      7.98 o 
   3  -3   1     6057.41     5896.91     70.10 o 
   4  -3   1       55.60       47.88      7.07 o 
   5  -3   1        3.05       19.98      9.74 o 
   6  -3   1      184.40      199.30     32.50 o 
   7  -3   1        6.38       49.26     15.67 o 
   8  -3   1       78.55      104.65     38.51 o 
  -8  -2   1        4.16       31.26     12.71 o 
  -7  -2   1       43.08       45.10     14.68 o 
  -6  -2   1        2.00       13.31     15.43 o 
  -5  -2   1      181.71      165.16     27.45 o 
  -4  -2   1       29.36       26.44     10.03 o 
  -3  -2   1     2088.26     2112.55     52.11 o 
  -2  -2   1     4858.34     4140.63     30.34 o 
  -1  -2   1     9713.13    10522.64     75.55 o 
   0  -2   1     2497.14     3308.09     18.62 o 
   1  -2   1      235.13      466.88     14.81 o 
   2  -2   1      271.94      350.43     16.40 o 
   3  -2   1        0.14       15.56      7.41 o 
   4  -2   1      188.86      202.79     24.90 o 
   5  -2   1      245.91      231.20     21.26 o 
   6  -2   1       91.61       86.23     15.23 o 
   7  -2   1        0.31       32.56     33.25 o 
   8  -2   1       34.50       57.35     18.48 o 
  -8  -1   1        0.10        4.70     19.50 o 
  -7  -1   1      184.68      199.78     34.79 o 
  -6  -1   1      169.26      188.00     29.99 o 
  -5  -1   1        3.26        7.85     16.66 o 
  -4  -1   1      442.30      373.80     27.77 o 
  -3  -1   1      371.24      467.04     25.78 o 
  -2  -1   1      698.28     1040.57     24.35 o 
  -1  -1   1      592.00      992.67     15.92 o 
   1  -1   1     6994.44     5468.90     25.72 o 
   2  -1   1     2887.85     3488.08     44.60 o 
   3  -1   1     2625.32     3055.55    216.00 o 
   4  -1   1     1084.99     1027.45     55.57 o 
   5  -1   1     1382.76     1338.74     39.55 o 
   6  -1   1      202.37      208.33     28.86 o 
   7  -1   1      209.76      226.35     32.12 o 
   8  -1   1      122.10       73.53     43.59 o 
  -8   0   1       14.31       41.41     15.98 o 
  -7   0   1        2.39        6.78     12.42 o 
  -6   0   1        4.96       17.21     10.17 o 
  -5   0   1       89.85       86.98     26.20 o 
  -4   0   1     1540.33     1473.77     46.04 o 
  -3   0   1      367.32      285.87     19.57 o 
  -2   0   1      652.38      786.52     19.29 o 
   2   0   1     1166.46     1391.37     29.39 o 
   3   0   1     1574.97     1512.00     58.18 o 
   4   0   1      988.13      794.08     45.98 o 
   5   0   1      161.42      154.61     18.54 o 
   6   0   1      111.79       92.51     26.26 o 
   7   0   1      123.02      126.12     23.13 o 
   8   0   1      116.86       72.71     18.26 o 
  -8   1   1       27.98       52.50     15.72 o 
  -7   1   1       74.27       85.16     17.39 o 
  -6   1   1       34.11       13.70     10.57 o 
  -5   1   1       99.58      122.56     26.09 o 
  -4   1   1      729.51      807.87     25.26 o 
  -3   1   1     1738.92     1910.03     54.75 o 
  -2   1   1      158.83      106.40      7.65 o 
  -1   1   1     7374.40     8485.51     44.35 o 
   1   1   1    15079.65    15183.24     98.42 o 
   2   1   1     1449.49     1117.41     22.64 o 
   3   1   1     1935.67     1987.60     46.06 o 
   4   1   1      316.17      238.32     27.33 o 
   5   1   1       46.73       48.15     16.13 o 
   6   1   1        2.62       11.77     12.12 o 
   7   1   1       43.36       44.47     14.89 o 
   8   1   1        5.62       52.45     18.93 o 
  -8   2   1      151.35      118.61     28.44 o 
  -7   2   1        7.30       52.19     24.12 o 
  -6   2   1      423.45      457.05     23.69 o 
  -5   2   1     1468.49     1508.66     58.03 o 
  -4   2   1      800.26      710.92     25.03 o 
  -3   2   1      599.00      696.95     28.55 o 
  -2   2   1     4655.87     4794.31     32.35 o 
  -1   2   1        2.04       19.88      4.95 o 
   0   2   1     1076.31     1218.24     18.38 o 
   1   2   1     1298.29     1523.36     26.14 o 
   2   2   1       87.35       81.28     10.63 o 
   3   2   1       34.82       38.59     16.22 o 
   4   2   1        3.15        8.93     12.95 o 
   5   2   1       15.63       20.71     14.62 o 
   6   2   1       45.15       58.97     14.73 o 
   7   2   1        2.77       12.24     24.04 o 
  -8   3   1        0.32       26.19     19.84 o 
  -7   3   1      244.31      219.36     34.94 o 
  -6   3   1      166.54      151.34     32.40 o 
  -5   3   1      222.09      226.88     28.33 o 
  -4   3   1      267.66      249.55     18.10 o 
  -3   3   1      244.23      281.84     17.00 o 
  -2   3   1      325.41      286.16     16.05 o 
  -1   3   1      201.47      144.78     12.45 o 
   0   3   1      206.57      319.47     11.74 o 
   1   3   1     3187.20     3083.08     54.58 o 
   2   3   1     4433.25     4408.50     44.90 o 
   3   3   1      547.85      496.47     31.26 o 
   4   3   1      822.65      873.19     32.74 o 
   5   3   1     2307.08     2197.18     67.30 o 
   6   3   1      598.21      521.77     29.65 o 
   7   3   1        4.80       32.41     12.57 o 
  -8   4   1       15.90       55.22     36.35 o 
  -7   4   1      239.92      208.57     32.99 o 
  -6   4   1      280.40      281.61     53.42 o 
  -5   4   1      306.69      295.77     38.99 o 
  -4   4   1     2137.53     2033.83    110.09 o 
  -3   4   1     2369.58     2232.21     64.95 o 
  -2   4   1     1549.52     1538.95     35.45 o 
  -1   4   1      287.74      386.96     14.99 o 
   0   4   1      874.20     1006.50     20.68 o 
   1   4   1     8175.29     8267.80    208.06 o 
   2   4   1      897.51      954.73     33.52 o 
   3   4   1        3.21       11.96      6.29 o 
   4   4   1      170.09      213.84     24.05 o 
   5   4   1      105.98       95.80     16.48 o 
   6   4   1       68.07       75.22     23.58 o 
   7   4   1        8.71       25.03     20.55 o 
  -8   5   1       13.13       53.57     23.72 o 
  -7   5   1      243.11      209.00     47.30 o 
  -6   5   1      389.10      286.27     73.27 o 
  -5   5   1      258.10      228.45     35.17 o 
  -4   5   1     1546.74     1653.20     49.64 o 
  -3   5   1     1886.20     1898.53     55.86 o 
  -2   5   1     1718.73     1613.95     54.32 o 
  -1   5   1      129.17      159.43     17.04 o 
   0   5   1      597.75      539.46     13.75 o 
   1   5   1      844.49      904.33     47.42 o 
   2   5   1      416.25      545.94     57.43 o 
   3   5   1      299.41      262.73     20.53 o 
   4   5   1        2.15       14.40     17.59 o 
   5   5   1      306.23      314.74     35.44 o 
   6   5   1       10.32       92.90     25.14 o 
   7   5   1       18.73       25.77     17.50 o 
  -7   6   1      208.05      189.98     37.95 o 
  -6   6   1      151.73      142.85     32.25 o 
  -5   6   1       19.44       59.57     33.25 o 
  -4   6   1      148.07      144.95     14.58 o 
  -3   6   1       14.54       12.11      7.69 o 
  -2   6   1       41.53       56.38     12.80 o 
  -1   6   1       18.24       24.53     11.33 o 
   0   6   1      600.40      595.51     14.77 o 
   1   6   1       68.58       59.27     12.71 o 
   2   6   1        5.62       18.64      9.43 o 
   3   6   1     1381.73     1248.23     92.55 o 
   4   6   1       19.11       36.00     25.06 o 
   5   6   1      128.43      231.69     52.51 o 
   6   6   1       73.51      125.93     35.91 o 
  -7   7   1       62.98       66.91     23.34 o 
  -6   7   1        0.67       29.97     14.55 o 
  -5   7   1      203.97      180.43     48.94 o 
  -4   7   1       27.88       23.06     21.93 o 
  -3   7   1      960.06      959.15     41.42 o 
  -2   7   1     2783.02     2648.43     98.28 o 
  -1   7   1     2555.64     2710.64     62.32 o 
   0   7   1      849.28      764.46     22.99 o 
   1   7   1      119.83      120.58     24.05 o 
   2   7   1      267.63      260.50     44.68 o 
   3   7   1     1199.06     1518.20     71.85 o 
   4   7   1      156.91      173.37     29.27 o 
   5   7   1        1.91        9.11     15.79 o 
   6   7   1       76.88      102.44     27.74 o 
  -7   8   1       49.67       55.94     22.33 o 
  -6   8   1      139.56      164.22     34.83 o 
  -5   8   1      195.79      265.41     36.83 o 
  -4   8   1      159.06      153.65     42.26 o 
  -3   8   1      203.76      193.57     29.16 o 
  -2   8   1      802.02      840.37     65.28 o 
  -1   8   1      879.67      798.82     41.46 o 
   0   8   1      172.52      143.01     14.91 o 
   1   8   1      670.00      614.31     28.83 o 
   2   8   1     1646.17     1692.73     87.27 o 
   3   8   1     1230.00     1272.09     56.94 o 
   4   8   1      127.55      120.22     27.96 o 
   5   8   1        1.18       39.69     41.17 o 
   6   8   1       12.81       14.81     23.03 o 
  -6   9   1      192.42      234.78     38.87 o 
  -5   9   1      374.57      340.73     51.40 o 
  -4   9   1      191.03      165.44     29.25 o 
  -3   9   1       45.43       37.73     10.04 o 
  -2   9   1      535.90      490.16     72.17 o 
  -1   9   1       82.09       67.24     12.07 o 
   0   9   1      346.62      339.80     18.25 o 
   1   9   1       27.37       52.46     21.84 o 
   2   9   1      113.76      129.93     30.08 o 
   3   9   1       25.50       41.07     35.53 o 
   4   9   1      149.66      161.07     32.44 o 
   5   9   1       16.17       20.72     21.22 o 
  -6  10   1        7.69       42.25     19.34 o 
  -5  10   1        3.35       22.67     16.69 o 
  -4  10   1       57.46       46.87     20.45 o 
  -3  10   1      167.65      175.31     32.75 o 
  -2  10   1      105.21       91.45     16.11 o 
  -1  10   1       59.04       46.11     13.72 o 
   0  10   1      512.31      455.35     91.58 o 
   1  10   1      438.35      450.91     70.25 o 
   2  10   1      318.60      368.49     68.25 o 
   3  10   1       99.44       99.46     28.59 o 
   4  10   1       21.94       33.30     12.81 o 
  -5  11   1      260.60      323.94     57.97 o 
  -4  11   1      788.35      819.22     97.21 o 
  -3  11   1      303.79      257.66     43.38 o 
  -2  11   1      282.12      266.24     54.48 o 
  -1  11   1      631.06      693.30     44.16 o 
   0  11   1      345.73      365.32     72.97 o 
   1  11   1       77.70       93.69     17.62 o 
   2  11   1       61.15       65.58     14.33 o 
   3  11   1      210.88      239.26     50.88 o 
   4  11   1      128.96      109.45     29.41 o 
  -4  12   1      294.93      233.18     42.02 o 
  -3  12   1       29.75       65.21     32.72 o 
  -2  12   1       11.87       33.08     14.23 o 
  -1  12   1      561.75      568.47    103.52 o 
   0  12   1      244.94      247.72     40.01 o 
   1  12   1        3.90       31.43     22.00 o 
   2  12   1       47.75       69.86     26.93 o 
   3  12   1        7.23       24.85     21.27 o 
  -3  13   1       54.28       39.39     26.40 o 
  -2  13   1        2.34       20.50     16.90 o 
  -1  13   1        4.47       19.37     12.78 o 
   0  13   1       16.39       33.81     17.98 o 
   1  13   1        3.94       20.03     12.93 o 
  -1 -13   2       88.20       88.45     26.34 o 
   0 -13   2       78.54       94.69     20.66 o 
   1 -13   2       59.78       85.59     33.90 o 
   2 -13   2      146.51      101.65     45.71 o 
   3 -13   2       30.85       39.98     38.80 o 
  -3 -12   2       79.26       93.44     33.90 o 
  -2 -12   2       37.48       70.35     30.56 o 
  -1 -12   2       78.48       87.91     22.75 o 
   0 -12   2      116.88      105.59     39.01 o 
   1 -12   2       11.45       13.24     12.61 o 
   2 -12   2       47.62       94.74     29.53 o 
   3 -12   2       22.85        0.00     31.30 o 
   4 -12   2       43.76       42.06     18.55 o 
  -4 -11   2       87.58      116.39     35.02 o 
  -3 -11   2      201.71      200.29     42.71 o 
  -2 -11   2       45.82       72.88     21.92 o 
  -1 -11   2      389.23      467.61     85.18 o 
   0 -11   2      378.30      353.22     60.64 o 
   1 -11   2      492.30      525.96     59.12 o 
   2 -11   2     1010.31     1024.88     45.46 o 
   3 -11   2      731.53      711.50     69.18 o 
   4 -11   2      271.55      269.05     44.71 o 
   5 -11   2       65.91      113.79     58.12 o 
  -4 -10   2      255.79      228.73     62.02 o 
  -3 -10   2      594.90      608.36     89.90 o 
  -2 -10   2        5.42       26.84     15.68 o 
  -1 -10   2      412.78      439.97     87.76 o 
   0 -10   2        3.21       32.10     15.30 o 
   1 -10   2       65.31       93.89     21.70 o 
   2 -10   2       90.57      108.88     16.56 o 
   3 -10   2      793.81      849.61     97.78 o 
   4 -10   2      178.64      226.81     49.62 o 
   5 -10   2      179.34      138.34     24.51 o 
   6 -10   2       17.61       30.98     30.30 o 
  -5  -9   2      193.78      147.35     36.49 o 
  -4  -9   2      331.70      314.73     64.79 o 
  -3  -9   2      593.84      666.36     69.60 o 
  -2  -9   2      153.60      111.54     29.67 o 
  -1  -9   2     1186.46     1291.57     54.32 o 
   0  -9   2       95.83       94.93     14.55 o 
   1  -9   2      300.23      316.70     39.02 o 
   2  -9   2      280.41      248.76     36.45 o 
   3  -9   2        8.40       19.69      6.98 o 
   4  -9   2      144.60      143.38     31.60 o 
   5  -9   2        0.64       27.01     20.53 o 
   6  -9   2      116.52      128.30     40.20 o 
  -6  -8   2        0.92        8.28     21.66 o 
  -5  -8   2       96.37       63.78     23.62 o 
  -4  -8   2       16.57       28.96     23.10 o 
  -3  -8   2      174.65      205.46     47.93 o 
  -2  -8   2      174.81      253.69     58.82 o 
  -1  -8   2      285.16      354.27     57.86 o 
   0  -8   2       88.87       69.09     14.51 o 
   1  -8   2      524.19      522.45     26.36 o 
   2  -8   2       69.77       79.94     13.54 o 
   3  -8   2      196.11      194.79     29.67 o 
   4  -8   2      390.77      486.85     48.48 o 
   5  -8   2      681.64      692.77     82.21 o 
   6  -8   2      591.01      618.82     95.64 o 
   7  -8   2       69.79       56.48     24.05 o 
  -6  -7   2        1.49       11.80     12.61 o 
  -5  -7   2        0.91        0.89     15.27 o 
  -4  -7   2       16.10        2.78     10.76 o 
  -3  -7   2     1992.95     2148.20     60.57 o 
  -2  -7   2       24.90       26.65     18.86 o 
  -1  -7   2      375.34      373.58     66.86 o 
   0  -7   2      592.61      482.91     34.36 o 
   1  -7   2     1493.30     1537.93     38.69 o 
   2  -7   2       98.11       84.52     10.38 o 
   3  -7   2        1.99        4.38     15.09 o 
   4  -7   2      318.91      335.03     38.40 o 
   5  -7   2      794.01      861.18     49.36 o 
   6  -7   2      274.27      262.16     42.01 o 
   7  -7   2       30.64       56.55     27.33 o 
  -6  -6   2        1.72       35.00     22.51 o 
  -5  -6   2      167.34      212.21     34.77 o 
  -4  -6   2       18.86        7.35     20.35 o 
  -3  -6   2      620.04      610.57     74.37 o 
  -2  -6   2      235.25      249.43     53.53 o 
  -1  -6   2     3495.57     3852.10    155.75 o 
   0  -6   2     4968.15     5350.33    149.43 o 
   1  -6   2     5219.70     5344.72     72.38 o 
   2  -6   2     1180.05     1314.80     72.03 o 
   3  -6   2        3.73        5.26     12.71 o 
   4  -6   2        1.11       11.04     42.41 o 
   5  -6   2       13.18       24.98     17.49 o 
   6  -6   2       49.17      115.80     30.59 o 
   7  -6   2       47.49       81.73     38.71 o 
  -7  -5   2      140.46       99.97     66.33 o 
  -6  -5   2       31.51       29.89     15.64 o 
  -5  -5   2      512.13      613.87     25.93 o 
  -4  -5   2      692.82      698.21     43.14 o 
  -3  -5   2       89.17       53.86     13.42 o 
  -2  -5   2        2.31       24.99     11.63 o 
  -1  -5   2      654.85      624.41     30.04 o 
   0  -5   2     2087.63     2226.11     41.42 o 
   1  -5   2      132.60      156.93     21.51 o 
   2  -5   2      116.56      122.05     15.93 o 
   3  -5   2      162.42      186.18     27.22 o 
   4  -5   2      197.67      217.31     29.46 o 
   5  -5   2       44.60       59.38     22.25 o 
   6  -5   2      182.97      261.50     41.98 o 
   7  -5   2      122.96      147.92     45.80 o 
  -7  -4   2       60.43       23.72     21.67 o 
  -6  -4   2      101.56      101.64     18.71 o 
  -5  -4   2      377.56      476.87     58.70 o 
  -4  -4   2       66.18       65.93     13.94 o 
  -3  -4   2       10.38       24.97      6.89 o 
  -2  -4   2     1648.44     1836.28     41.68 o 
  -1  -4   2     4639.32     5175.10     60.84 o 
   0  -4   2     3778.17     3837.11     71.26 o 
   1  -4   2      173.93      188.86     11.09 o 
   2  -4   2     3017.46     2909.41     31.26 o 
   3  -4   2     4337.12     4129.71     75.80 o 
   4  -4   2        6.99        6.62      4.75 o 
   5  -4   2       90.92      122.89     41.93 o 
   6  -4   2      457.49      522.65     57.91 o 
   7  -4   2      111.92      108.40     30.07 o 
   8  -4   2       12.05       43.63     17.87 o 
  -7  -3   2       19.22       29.03     10.28 o 
  -6  -3   2     1314.94     1272.66     37.54 o 
  -5  -3   2      938.50     1080.97     41.20 o 
  -4  -3   2       80.36       64.97     15.76 o 
  -3  -3   2      812.43      841.94     58.09 o 
  -2  -3   2     1277.59     1345.32     38.22 o 
  -1  -3   2      675.32      522.91     12.69 o 
   0  -3   2     1685.25     2007.20     29.84 o 
   1  -3   2     2999.28     3634.31     42.62 o 
   2  -3   2     3715.65     3425.62     48.63 o 
   3  -3   2      534.88      368.91     12.56 o 
   4  -3   2      462.18      412.76     30.94 o 
   5  -3   2      151.43      155.16     19.08 o 
   6  -3   2      133.09      103.95     20.72 o 
   7  -3   2       33.51       26.67     19.97 o 
   8  -3   2        1.19       35.71     18.05 o 
  -8  -2   2        1.40       20.61     14.41 o 
  -7  -2   2       49.94       35.18     11.56 o 
  -6  -2   2      530.54      409.39     52.31 o 
  -5  -2   2        3.93       30.95     12.44 o 
  -4  -2   2        6.57       14.34     10.67 o 
  -3  -2   2     3936.79     4149.23     48.32 o 
  -2  -2   2     4341.54     3441.58     27.50 o 
  -1  -2   2     4184.64     4871.07     31.89 o 
   0  -2   2    27420.56    23564.23     99.03 o 
   1  -2   2       78.04       21.93      3.15 o 
   2  -2   2     6200.04     5936.04     71.13 o 
   3  -2   2     3576.20     3759.25     38.59 o 
   4  -2   2     1434.72     1267.15     36.72 o 
   5  -2   2      109.50      102.49     16.77 o 
   6  -2   2      205.38      192.14     23.96 o 
   7  -2   2       63.45       37.42     20.46 o 
   8  -2   2       72.89      106.72     26.71 o 
  -8  -1   2        8.93       28.22      8.89 o 
  -7  -1   2       32.83       57.75     14.56 o 
  -6  -1   2      732.26      641.40     67.63 o 
  -5  -1   2       13.94       12.53     21.36 o 
  -4  -1   2     1178.15     1279.54     60.35 o 
  -3  -1   2      464.37      541.07     31.77 o 
  -2  -1   2     2599.52     3166.49     34.45 o 
  -1  -1   2     6990.96     7975.15     54.23 o 
   0  -1   2      672.98       81.81      3.66 o 
   2  -1   2     1331.44     1858.41     35.08 o 
   3  -1   2      696.95      701.47     29.40 o 
   4  -1   2     1013.88      995.08     54.79 o 
   5  -1   2       44.64       53.01     14.55 o 
   6  -1   2       65.83       57.00     13.39 o 
   7  -1   2      359.23      327.23     54.91 o 
   8  -1   2      106.56       61.09     19.24 o 
  -8   0   2       16.16       49.46     16.10 o 
  -7   0   2       46.44       55.59     17.94 o 
  -6   0   2      124.38      147.03     21.72 o 
  -5   0   2      631.90      597.33     48.81 o 
  -4   0   2     2306.07     2188.64     82.03 o 
  -3   0   2        2.40       26.93      9.00 o 
  -2   0   2       82.00      123.54      9.30 o 
  -1   0   2      163.58      308.80      8.48 o 
   0   0   2      144.19        0.20      1.54 o 
   1   0   2     4461.06     3787.33     18.35 o 
   2   0   2     1289.81     1666.92     32.50 o 
   3   0   2     1269.74     1220.86     43.54 o 
   4   0   2     1513.48     1509.58     39.38 o 
   5   0   2      230.08      276.98     28.53 o 
   6   0   2       17.96       44.60     11.87 o 
   7   0   2      169.32      166.28     25.36 o 
   8   0   2       75.09      109.49     21.09 o 
  -8   1   2       62.70       53.60     17.19 o 
  -7   1   2       82.63       68.91     16.48 o 
  -6   1   2      403.41      407.17     54.65 o 
  -5   1   2      391.85      354.89     27.34 o 
  -4   1   2      148.31      136.90     19.18 o 
  -3   1   2       10.35       22.12      6.44 o 
  -2   1   2      758.32      710.55     14.16 o 
  -1   1   2       27.10       96.55      8.53 o 
   1   1   2     1492.82     1629.23     24.89 o 
   2   1   2       71.04       45.84      5.55 o 
   3   1   2     1400.54     1397.55     35.92 o 
   4   1   2     1020.89      976.28     39.63 o 
   5   1   2       48.22       80.97     17.72 o 
   6   1   2       14.82       20.39      8.45 o 
   7   1   2      138.38      110.60     26.60 o 
   8   1   2        0.55       33.47     17.64 o 
  -8   2   2       67.06       75.57     24.88 o 
  -7   2   2       20.83       17.62     12.61 o 
  -6   2   2      222.71      275.29     34.36 o 
  -5   2   2      435.04      475.52     22.66 o 
  -4   2   2      740.70      711.68     32.55 o 
  -3   2   2      316.70      336.66     12.31 o 
  -2   2   2      602.97      616.61     33.19 o 
  -1   2   2     1198.28     1180.18     20.13 o 
   0   2   2      841.69      773.36     13.54 o 
   1   2   2       13.80       18.11      6.09 o 
   2   2   2      123.27      103.36     10.87 o 
   3   2   2      592.02      601.19     27.27 o 
   4   2   2      101.77      102.00     15.72 o 
   5   2   2      154.16      208.94     19.43 o 
   6   2   2       34.99       35.86     12.34 o 
   7   2   2       76.11       31.50     12.04 o 
  -8   3   2       61.89       54.34     16.10 o 
  -7   3   2       71.84       89.88     21.56 o 
  -6   3   2       13.76       31.96     11.23 o 
  -5   3   2      327.98      327.53     21.46 o 
  -4   3   2      230.35      197.69     21.10 o 
  -3   3   2        0.25        5.78      5.35 o 
  -2   3   2      203.91      253.18     13.17 o 
  -1   3   2      658.47      497.70     22.31 o 
   0   3   2     1792.52     1502.86     24.53 o 
   1   3   2    16400.99    17136.18    138.65 o 
   2   3   2      860.80      663.63     15.67 o 
   3   3   2      822.85      788.38     25.38 o 
   4   3   2      255.12      203.80     21.00 o 
   5   3   2      257.50      234.03     28.58 o 
   6   3   2      561.60      520.99     37.36 o 
   7   3   2        1.07       16.72     10.26 o 
  -8   4   2      111.53       79.98     50.56 o 
  -7   4   2      111.32       55.46     39.63 o 
  -6   4   2      412.38      379.20     47.85 o 
  -5   4   2      164.00      195.31     26.80 o 
  -4   4   2      246.08      245.22     11.21 o 
  -3   4   2     2593.69     2291.71     35.38 o 
  -2   4   2      776.72      732.08     33.90 o 
  -1   4   2      419.62      595.75     17.53 o 
   0   4   2       49.37       87.33      9.23 o 
   1   4   2     3533.20     2950.07     26.35 o 
   2   4   2     1283.14     1344.02     66.80 o 
   3   4   2     1288.57     1358.90     49.92 o 
   4   4   2      267.54      276.36     22.64 o 
   5   4   2      121.59      136.58     26.13 o 
   6   4   2      334.45      279.81     41.17 o 
   7   4   2       10.04       44.00     26.29 o 
  -8   5   2      156.39      131.80     35.21 o 
  -7   5   2      137.21      101.21     29.78 o 
  -6   5   2      344.93      321.39     47.18 o 
  -5   5   2      220.95      190.60     43.23 o 
  -4   5   2     1429.31     1488.28     35.12 o 
  -3   5   2     6661.13     6605.84    194.06 o 
  -2   5   2     1664.37     1592.24     42.15 o 
  -1   5   2      954.09     1046.12     35.56 o 
   0   5   2     1563.74     1441.73     28.48 o 
   1   5   2       50.20       41.16     10.63 o 
   2   5   2      160.95      160.71     21.19 o 
   3   5   2       48.40       46.34      8.51 o 
   4   5   2       72.49       55.31     14.21 o 
   5   5   2      188.08      210.35     31.42 o 
   6   5   2        5.83        9.78     14.68 o 
   7   5   2       28.35       23.75     16.81 o 
  -7   6   2        1.47       11.18     16.53 o 
  -6   6   2       91.87      177.87     76.10 o 
  -5   6   2       11.38       21.01      7.33 o 
  -4   6   2      334.00      314.82     21.09 o 
  -3   6   2      558.74      609.69     22.51 o 
  -2   6   2       18.79       14.84      9.42 o 
  -1   6   2       58.68       76.40     10.37 o 
   0   6   2     3651.93     3955.46     81.25 o 
   1   6   2     1633.52     1660.51    183.31 o 
   2   6   2      240.70      244.62     30.02 o 
   3   6   2      201.91      167.77     32.09 o 
   4   6   2      585.87      795.45     54.83 o 
   5   6   2        0.44        2.79     13.58 o 
   6   6   2      325.86      363.51     39.45 o 
  -7   7   2       66.45       72.91     23.27 o 
  -6   7   2       22.47       43.29     16.16 o 
  -5   7   2        4.17       42.42     15.41 o 
  -4   7   2      135.73      139.52     20.09 o 
  -3   7   2       53.17       57.70     12.28 o 
  -2   7   2     2257.02     2363.07     64.91 o 
  -1   7   2     2982.28     3102.37    141.11 o 
   0   7   2       27.10       15.76      8.28 o 
   1   7   2       42.42       46.16     21.62 o 
   2   7   2      581.40      521.09     86.26 o 
   3   7   2       43.84       69.30     22.67 o 
   4   7   2      142.38      148.43     26.10 o 
   5   7   2       34.67       28.61     16.09 o 
   6   7   2      265.21      289.16     53.30 o 
  -7   8   2       35.79       77.21     24.73 o 
  -6   8   2       38.48       41.00     20.38 o 
  -5   8   2       75.86       98.51     26.15 o 
  -4   8   2       10.76       16.86      6.57 o 
  -3   8   2      213.88      263.44     27.97 o 
  -2   8   2     1902.75     1924.40     51.96 o 
  -1   8   2     1855.09     1967.99     56.73 o 
   0   8   2      405.51      378.98     31.81 o 
   1   8   2     1034.26     1055.73     63.46 o 
   2   8   2      622.82      648.37    107.00 o 
   3   8   2       20.94       45.03     17.88 o 
   4   8   2      266.16      249.35     46.44 o 
   5   8   2        5.66       18.30     24.86 o 
  -6   9   2      113.21      108.32     32.03 o 
  -5   9   2      315.49      268.08     37.92 o 
  -4   9   2       72.87       77.69     17.25 o 
  -3   9   2       22.27       28.39     12.60 o 
  -2   9   2        9.89       12.76      7.89 o 
  -1   9   2      148.03      157.21     23.60 o 
   0   9   2        6.04       16.31     10.98 o 
   1   9   2        5.07       35.09     14.63 o 
   2   9   2      961.65     1064.19     46.36 o 
   3   9   2      357.10      338.19     63.96 o 
   4   9   2      249.08      283.07     64.81 o 
   5   9   2        5.94       44.80     17.46 o 
  -6  10   2       27.89       26.25     10.37 o 
  -5  10   2      100.77       59.15     21.89 o 
  -4  10   2       44.48       55.25     16.60 o 
  -3  10   2      434.78      370.66     22.95 o 
  -2  10   2      455.32      450.20     50.77 o 
  -1  10   2        1.75        6.13      7.83 o 
   0  10   2      553.39      591.43     91.35 o 
   1  10   2      310.49      287.22     55.91 o 
   2  10   2       77.26      119.44     31.50 o 
   3  10   2      363.67      286.26     56.40 o 
   4  10   2      137.78       97.83     50.45 o 
  -5  11   2      268.38      216.27     40.76 o 
  -4  11   2      382.72      394.58     76.10 o 
  -3  11   2        8.97        1.54     16.78 o 
  -2  11   2      172.25      168.10     25.30 o 
  -1  11   2      560.44      573.40     80.93 o 
   0  11   2      607.61      513.03     76.07 o 
   1  11   2       43.00       96.58     26.02 o 
   2  11   2       59.05       54.73     24.40 o 
   3  11   2       85.37      130.87     34.98 o 
  -4  12   2      298.89      258.67     57.44 o 
  -3  12   2      180.71      199.46     59.36 o 
  -2  12   2      395.60      413.48     64.26 o 
  -1  12   2      163.91      155.81     40.99 o 
   0  12   2      479.36      568.36    101.65 o 
   1  12   2      115.10       68.36     17.39 o 
   2  12   2        3.00       18.54     20.91 o 
  -3  13   2      200.64      176.61     60.66 o 
  -2  13   2        2.06       22.98     23.04 o 
  -1  13   2       63.92       84.10     34.66 o 
   0  13   2        2.04       26.25     40.16 o 
   1  13   2       86.24       91.55     25.52 o 
  -1 -13   3      123.95      108.26     22.97 o 
   0 -13   3       78.54       78.79     18.70 o 
   1 -13   3      331.98      336.61    143.35 o 
   2 -13   3      251.19      226.22    109.80 o 
   3 -13   3       19.73       27.76     22.86 o 
  -3 -12   3       12.66       28.25     16.73 o 
  -2 -12   3       12.29       36.53     20.29 o 
  -1 -12   3       20.15       35.75     21.30 o 
   0 -12   3       35.10       20.74     13.86 o 
   1 -12   3        1.90        9.84     13.33 o 
   2 -12   3       98.75      189.42     62.02 o 
   3 -12   3       33.18       27.23     20.79 o 
   4 -12   3       42.62       54.87     27.05 o 
  -4 -11   3       11.28       17.06     12.59 o 
  -3 -11   3       10.49        3.92     23.27 o 
  -2 -11   3       12.36        5.20     22.71 o 
  -1 -11   3      174.53      207.76     32.57 o 
   0 -11   3      488.14      481.53     69.97 o 
   1 -11   3      173.48      202.65     59.89 o 
   2 -11   3      115.52       90.66     35.20 o 
   3 -11   3      476.27      397.77     29.84 o 
   4 -11   3      157.35      152.75     29.94 o 
   5 -11   3        5.81       22.39      9.97 o 
  -4 -10   3       45.28       42.42     19.50 o 
  -3 -10   3       23.26       43.25     16.11 o 
  -2 -10   3       99.13      120.86     24.98 o 
  -1 -10   3      165.29      131.85     25.41 o 
   0 -10   3      835.23      805.71     52.07 o 
   1 -10   3        2.76       11.75     11.75 o 
   2 -10   3      592.07      582.60     72.61 o 
   3 -10   3     1100.11     1147.48     69.24 o 
   4 -10   3      845.44      867.22     49.68 o 
   5 -10   3       57.82       26.43     23.69 o 
   6 -10   3       86.71       87.00     37.80 o 
  -5  -9   3      284.17      279.37     59.74 o 
  -4  -9   3      367.57      338.94     59.05 o 
  -3  -9   3        5.48       14.50     20.13 o 
  -2  -9   3      710.33      752.98     68.60 o 
  -1  -9   3      116.46      135.38     30.00 o 
   0  -9   3      240.52      230.62     31.12 o 
   1  -9   3      271.61      342.57     46.07 o 
   2  -9   3        9.07       26.26     11.14 o 
   3  -9   3        0.46        1.86     19.25 o 
   4  -9   3      189.82      150.16     27.24 o 
   5  -9   3       83.50      110.07     33.46 o 
   6  -9   3        0.22       12.32     14.82 o 
  -6  -8   3        4.43       61.49     58.03 o 
  -5  -8   3       14.25       24.93     12.81 o 
  -4  -8   3      148.34      110.59     27.63 o 
  -3  -8   3       15.54       44.69     15.49 o 
  -2  -8   3     1024.48      990.79     39.99 o 
  -1  -8   3      400.98      432.71     70.68 o 
   0  -8   3        2.58        9.81      6.14 o 
   1  -8   3      240.16      225.84     16.89 o 
   2  -8   3      306.00      296.31     22.20 o 
   3  -8   3       56.54       41.49     16.37 o 
   4  -8   3      125.60      163.76     28.56 o 
   5  -8   3      536.55      585.73     50.63 o 
   6  -8   3      124.33      167.93     66.65 o 
   7  -8   3       46.37       24.68     18.01 o 
  -6  -7   3       11.88       25.48     16.27 o 
  -5  -7   3        2.36        0.39     21.87 o 
  -4  -7   3        6.85       35.78     14.41 o 
  -3  -7   3      173.54      180.13     32.58 o 
  -2  -7   3     1686.96     1662.62     74.42 o 
  -1  -7   3        3.92        0.00     11.55 o 
   0  -7   3      316.74      185.63     20.58 o 
   1  -7   3      375.47      327.11     31.69 o 
   2  -7   3       71.62       51.87      7.33 o 
   3  -7   3       16.83        5.64      7.50 o 
   4  -7   3      213.06      267.99     36.42 o 
   5  -7   3      887.03      919.89     39.13 o 
   6  -7   3      301.69      372.26     42.87 o 
   7  -7   3       62.26       62.72     23.69 o 
  -7  -6   3       97.77      101.60     38.30 o 
  -6  -6   3       49.62       66.02     38.21 o 
  -5  -6   3       82.03       89.55     35.90 o 
  -4  -6   3      425.36      386.97     37.36 o 
  -3  -6   3      910.37      787.32     12.28 o 
  -2  -6   3     1578.13     1656.28     56.30 o 
  -1  -6   3       29.28       25.47      4.94 o 
   0  -6   3     2532.60     2320.31     37.45 o 
   1  -6   3     1600.75     1637.39     50.48 o 
   2  -6   3      326.82      438.77     41.41 o 
   3  -6   3      280.71      243.03     23.92 o 
   4  -6   3      238.12      300.39     44.83 o 
   5  -6   3      174.45      212.31     36.42 o 
   6  -6   3       35.93       13.82     21.86 o 
   7  -6   3       17.55       25.71     20.90 o 
  -7  -5   3      171.92      134.60     32.56 o 
  -6  -5   3       47.05       25.02     29.50 o 
  -5  -5   3       20.03       22.73     13.20 o 
  -4  -5   3     1170.60     1352.13     75.34 o 
  -3  -5   3     1495.17     1613.37     47.72 o 
  -2  -5   3       23.52       21.91      5.33 o 
  -1  -5   3      151.28      231.08     12.28 o 
   0  -5   3     3425.34     3505.51     36.93 o 
   1  -5   3      299.77      289.41      9.92 o 
   2  -5   3      397.75      457.89     37.95 o 
   3  -5   3        1.78       20.02     12.72 o 
   4  -5   3      178.49      156.81     23.99 o 
   5  -5   3       65.48       72.68     28.94 o 
   6  -5   3      179.62      225.52     35.48 o 
   7  -5   3      313.86      360.77     56.61 o 
  -7  -4   3       82.62       44.05     33.64 o 
  -6  -4   3      129.66      114.48     17.94 o 
  -5  -4   3       18.74       28.25     11.52 o 
  -4  -4   3       26.33       29.49     12.27 o 
  -3  -4   3       96.84      127.96     15.20 o 
  -2  -4   3      966.06     1036.36     34.56 o 
  -1  -4   3     6439.31     6815.82     79.21 o 
   0  -4   3     1810.07     1700.32     28.56 o 
   1  -4   3      498.51      529.55     21.55 o 
   2  -4   3     3899.73     3898.79     75.19 o 
   3  -4   3      170.84      214.77     34.22 o 
   4  -4   3       34.33       52.99     16.81 o 
   5  -4   3       14.87       16.56      5.63 o 
   6  -4   3      173.48      270.56     34.29 o 
   7  -4   3      222.76      248.87     38.07 o 
   8  -4   3        0.35       24.93     17.91 o 
  -7  -3   3        4.56       18.02     15.01 o 
  -6  -3   3      217.60      285.33     28.84 o 
  -5  -3   3       55.32       78.04     17.03 o 
  -4  -3   3      163.35      157.21     17.47 o 
  -3  -3   3       53.39       50.06      8.23 o 
  -2  -3   3     1916.47     2123.54     45.28 o 
  -1  -3   3     1499.43     1195.53     31.07 o 
   0  -3   3     7583.09     8267.81     50.44 o 
   1  -3   3     5750.77     4854.84     27.15 o 
   2  -3   3     3785.00     3780.36    215.62 o 
   3  -3   3     1331.44     1301.39     32.64 o 
   4  -3   3     1403.15     1220.42     42.11 o 
   5  -3   3     1752.05     1769.49     70.82 o 
   6  -3   3      808.80      758.62     52.68 o 
   7  -3   3       58.82       82.11     30.43 o 
   8  -3   3       29.77       73.61     21.86 o 
  -8  -2   3        2.33        1.86      9.75 o 
  -7  -2   3       94.19       81.49     18.21 o 
  -6  -2   3     1144.16     1231.12     44.98 o 
  -5  -2   3      292.99      286.01     33.03 o 
  -4  -2   3      160.86      175.50     23.33 o 
  -3  -2   3     4286.13     4569.61    229.58 o 
  -2  -2   3    10626.10    10319.93    105.66 o 
  -1  -2   3      652.16      833.92     16.97 o 
   0  -2   3     9445.26     7675.33     31.88 o 
   1  -2   3     6211.91     7013.43     58.75 o 
   2  -2   3      126.61      170.32      5.14 o 
   3  -2   3      875.68      972.49     28.99 o 
   4  -2   3      838.81      945.38     28.59 o 
   5  -2   3       18.02        8.05      8.21 o 
   6  -2   3        0.79       18.82     18.08 o 
   7  -2   3        0.52       25.62     32.87 o 
   8  -2   3       64.84       35.38     18.41 o 
  -8  -1   3        2.76       15.66     11.37 o 
  -7  -1   3      177.47      168.10     30.51 o 
  -6  -1   3      414.65      375.32     42.24 o 
  -5  -1   3        0.69       15.32     10.65 o 
  -4  -1   3        8.17       16.23     11.18 o 
  -3  -1   3       12.27       20.79     11.93 o 
  -2  -1   3     2215.35     2430.32     44.93 o 
  -1  -1   3     4358.41     3514.26     33.05 o 
   0  -1   3     2335.57     1449.87     37.89 o 
   1  -1   3     1482.35     1795.11     45.32 o 
   2  -1   3       46.59       21.12      7.27 o 
   3  -1   3      369.03      254.38     24.64 o 
   4  -1   3     3432.04     3739.32    101.09 o 
   5  -1   3      369.24      287.72     26.53 o 
   6  -1   3       12.76       16.16     12.80 o 
   7  -1   3       17.18       45.13     22.29 o 
   8  -1   3      147.14      118.74     25.31 o 
  -8   0   3        0.51       14.11     10.84 o 
  -7   0   3      140.02      189.51     27.19 o 
  -6   0   3       51.64       79.02     17.81 o 
  -5   0   3      197.68      126.17     26.35 o 
  -4   0   3     2170.83     2193.84    110.86 o 
  -3   0   3     5063.40     5236.49     65.62 o 
  -2   0   3     2618.26     2648.40     26.16 o 
  -1   0   3     9730.38     8564.78     75.88 o 
   1   0   3      187.98      243.53      7.08 o 
   2   0   3     2102.24     1864.86     37.77 o 
   3   0   3     1159.43     1111.18     41.89 o 
   4   0   3     2806.68     2760.01     85.40 o 
   5   0   3       71.52       75.96     16.53 o 
   6   0   3       22.28       35.10     11.65 o 
   7   0   3      108.04      120.70     21.65 o 
   8   0   3       94.48       95.53     22.53 o 
  -8   1   3      179.17      222.71     36.29 o 
  -7   1   3      121.64      167.82     23.28 o 
  -6   1   3       24.94       25.30     13.91 o 
  -5   1   3     1068.73     1072.34     48.66 o 
  -4   1   3      171.89      144.36     23.68 o 
  -3   1   3     1125.25     1139.12     42.00 o 
  -2   1   3      129.29      149.71     14.14 o 
  -1   1   3     8067.84     8016.53     47.99 o 
   0   1   3       48.86       57.83      5.76 o 
   1   1   3     1942.74     1995.62     30.64 o 
   2   1   3     1269.73     1248.82     29.26 o 
   3   1   3     1285.65     1376.46     38.27 o 
   4   1   3      904.09      872.27     55.84 o 
   5   1   3       14.66        7.75      8.87 o 
   6   1   3       83.28       91.86     18.30 o 
   7   1   3      131.15      101.28     21.29 o 
  -8   2   3       68.27       41.93     68.37 o 
  -7   2   3      181.37      216.68     43.37 o 
  -6   2   3       61.79      102.14     24.13 o 
  -5   2   3     2023.93     2019.13     55.39 o 
  -4   2   3      614.75      589.55     28.42 o 
  -3   2   3        3.62       10.35      4.70 o 
  -2   2   3      465.75      430.32     14.10 o 
  -1   2   3      258.85      189.42     12.35 o 
   0   2   3      391.44      605.41     17.12 o 
   1   2   3      150.15      124.76      9.07 o 
   2   2   3     1423.12     1315.34     35.12 o 
   3   2   3     1814.81     1663.83    123.91 o 
   4   2   3        6.56       31.04      9.18 o 
   5   2   3      503.59      587.01     47.22 o 
   6   2   3      154.81      159.43     17.64 o 
   7   2   3        3.37       16.48      9.86 o 
  -8   3   3        0.44        1.94     15.88 o 
  -7   3   3        0.31        8.89     20.85 o 
  -6   3   3      211.80      175.29     22.18 o 
  -5   3   3      825.46      766.09     58.67 o 
  -4   3   3      477.28      484.36     21.62 o 
  -3   3   3     1152.40     1301.93     35.22 o 
  -2   3   3       27.88       64.98      8.30 o 
  -1   3   3       73.92      140.84     10.97 o 
   0   3   3     1537.69     1181.53     24.03 o 
   1   3   3     2782.34     2893.03     37.97 o 
   2   3   3     5604.62     6002.09     52.32 o 
   3   3   3       57.00       49.69     12.90 o 
   4   3   3      144.66      129.36     20.60 o 
   5   3   3      466.93      389.33     30.81 o 
   6   3   3       34.28       41.71     11.49 o 
   7   3   3        1.42       20.74     12.45 o 
  -8   4   3       18.33       38.09     18.14 o 
  -7   4   3      159.49      150.53     44.71 o 
  -6   4   3       33.19       33.32     15.55 o 
  -5   4   3        3.99        6.90     13.72 o 
  -4   4   3      736.79      585.45     26.65 o 
  -3   4   3     1485.43     1397.76     36.58 o 
  -2   4   3       48.23       45.60     15.16 o 
  -1   4   3       63.12      140.96     13.28 o 
   0   4   3      480.76      545.26     13.23 o 
   1   4   3      237.65      150.16      9.26 o 
   2   4   3     6488.53     6498.49     83.81 o 
   3   4   3      901.39      795.22     24.84 o 
   4   4   3      580.15      580.11     25.35 o 
   5   4   3      672.74      721.74     40.45 o 
   6   4   3       18.98       30.92     11.98 o 
   7   4   3        1.63       55.81     18.28 o 
  -8   5   3       18.53       20.29     11.60 o 
  -7   5   3       28.34       24.25     31.39 o 
  -6   5   3       85.22       79.57     26.10 o 
  -5   5   3     1123.84     1061.40     72.59 o 
  -4   5   3     2480.88     2318.94     71.35 o 
  -2   5   3     2278.45     2179.07     64.69 o 
  -1   5   3      467.98      520.57     20.39 o 
   0   5   3     1639.97     1573.61     52.57 o 
   1   5   3     1703.76     1827.77     43.31 o 
   2   5   3      111.59      139.69     17.56 o 
   3   5   3       61.58       44.74      9.90 o 
   4   5   3      144.59      200.47     24.93 o 
   5   5   3      101.83      137.86     22.95 o 
   6   5   3       38.56       22.81     13.71 o 
   7   5   3       24.75       29.18     19.35 o 
  -7   6   3       11.33       41.68     23.20 o 
  -6   6   3       16.57       32.02     16.87 o 
  -5   6   3      439.26      605.21     48.54 o 
  -4   6   3      226.03      250.53     23.63 o 
  -3   6   3     2592.68     2769.97     65.64 o 
  -2   6   3      375.18      427.42     21.48 o 
  -1   6   3       11.41       12.25      7.82 o 
   0   6   3      339.21      320.95     19.53 o 
   1   6   3      901.56     1019.86     32.02 o 
   2   6   3       84.50       76.66     17.07 o 
   3   6   3        0.73       14.12      3.83 o 
   4   6   3       45.31       39.39     33.43 o 
   5   6   3       61.16       69.10     26.54 o 
   6   6   3       95.27       73.34     24.62 o 
  -7   7   3       67.18       76.98     37.80 o 
  -6   7   3      108.71       77.26     12.79 o 
  -5   7   3        2.24       16.25     19.23 o 
  -4   7   3        8.99       23.41      8.92 o 
  -3   7   3      191.70      196.11     24.90 o 
  -2   7   3     1701.34     1675.01     51.07 o 
  -1   7   3      609.10      663.41     35.93 o 
   0   7   3       34.49       43.38      6.20 o 
   1   7   3       59.66       40.54     10.03 o 
   2   7   3      613.46      634.06     83.10 o 
   3   7   3      205.27      232.59     42.46 o 
   4   7   3      157.49      115.50     36.12 o 
   5   7   3       36.09       59.07     24.68 o 
   6   7   3      110.84      104.43     28.29 o 
  -7   8   3       13.72       23.17     12.30 o 
  -6   8   3      324.35      311.94     59.15 o 
  -5   8   3       94.66      145.31     32.39 o 
  -4   8   3       10.85       12.02     12.26 o 
  -3   8   3      147.68      139.94     24.39 o 
  -2   8   3     3140.04     3387.24     83.25 o 
  -1   8   3     1686.30     1739.34     50.73 o 
   0   8   3       30.48       34.31      9.90 o 
   1   8   3       78.45       87.25     33.46 o 
   2   8   3     1198.58     1163.63     85.38 o 
   3   8   3       13.83       15.06     17.39 o 
   4   8   3        2.91       12.10     22.68 o 
   5   8   3       27.44       46.01     17.61 o 
  -6   9   3       95.49       77.87     45.00 o 
  -5   9   3        3.26       18.35     16.54 o 
  -4   9   3       55.00       35.59     16.95 o 
  -3   9   3        9.47       21.58     10.23 o 
  -2   9   3      305.89      320.00     39.39 o 
  -1   9   3       87.53       93.90     12.67 o 
   0   9   3       22.20       27.44     10.13 o 
   1   9   3      631.63      616.78     99.85 o 
   2   9   3      259.95      304.00     66.21 o 
   3   9   3       20.37       29.95     18.48 o 
   4   9   3        7.82       15.14     21.50 o 
   5   9   3       45.62       47.01     29.89 o 
  -6  10   3       27.44       27.02     18.33 o 
  -5  10   3       11.41       39.50     22.11 o 
  -4  10   3      124.26      126.06     67.30 o 
  -3  10   3       16.24       12.54      6.23 o 
  -2  10   3        9.35        9.73     13.67 o 
  -1  10   3      116.45      100.76     17.83 o 
   0  10   3       79.32      124.92     26.27 o 
   1  10   3        2.44       40.39     12.69 o 
   2  10   3        7.26       21.28     14.70 o 
   3  10   3      178.25      122.68     29.69 o 
   4  10   3      153.92      127.60     33.27 o 
  -5  11   3        8.40       18.11     14.03 o 
  -4  11   3        3.86       26.17     19.49 o 
  -3  11   3       13.78       50.52     15.60 o 
  -2  11   3       67.85      116.65     23.77 o 
  -1  11   3      302.72      309.80     53.16 o 
   0  11   3      740.61      831.11    116.09 o 
   1  11   3      121.50      143.41     27.91 o 
   2  11   3       12.28       30.22     12.91 o 
   3  11   3      396.50      403.73     70.34 o 
  -4  12   3      277.16      315.69     30.41 o 
  -3  12   3      399.92      455.97    110.39 o 
  -2  12   3       24.64       29.25     23.60 o 
  -1  12   3      155.96      168.19     63.76 o 
   0  12   3       54.07       66.32     26.93 o 
   1  12   3        3.63       18.30     11.05 o 
   2  12   3       17.28       22.56     15.92 o 
  -3  13   3       15.11       35.61     34.20 o 
  -2  13   3      258.83      232.47     72.59 o 
  -1  13   3      268.12      231.66     50.61 o 
   0  13   3      242.93      278.16     61.65 o 
   1  13   3       24.10       40.09     24.01 o 
  -1 -13   4      202.78      167.03     41.15 o 
   0 -13   4        8.66       23.97     16.48 o 
   1 -13   4      119.15       67.45     35.44 o 
   2 -13   4      265.70      303.06     85.41 o 
   3 -13   4       45.93       36.97     37.27 o 
  -3 -12   4        7.62       34.73     19.73 o 
  -2 -12   4        7.68       22.08     14.17 o 
  -1 -12   4       33.36       45.87     14.75 o 
   0 -12   4      128.98       67.66     34.02 o 
   1 -12   4       63.56       65.71     18.76 o 
   2 -12   4      133.95      106.25     42.23 o 
   3 -12   4       11.95       43.35     23.98 o 
   4 -12   4        6.72        9.84     19.55 o 
  -3 -11   4       17.01        9.12     19.62 o 
  -2 -11   4       85.93       76.78     18.63 o 
  -1 -11   4       62.51      101.17     22.80 o 
   0 -11   4      906.48      823.41     49.21 o 
   1 -11   4        1.63        4.89      7.37 o 
   2 -11   4       31.11       27.04      9.62 o 
   3 -11   4      241.36      225.86     39.78 o 
   4 -11   4      347.00      314.07     52.23 o 
   5 -11   4        3.39       27.16     13.58 o 
  -4 -10   4       33.42       32.27     40.57 o 
  -3 -10   4       47.81       70.18     15.19 o 
  -2 -10   4      217.87      263.85     53.04 o 
  -1 -10   4      394.89      450.30     83.85 o 
   0 -10   4      392.34      445.23     68.05 o 
   1 -10   4      178.17      252.88     28.45 o 
   2 -10   4      158.05      170.29     21.26 o 
   3 -10   4      950.94      920.94     55.61 o 
   4 -10   4      871.73      986.47     96.30 o 
   5 -10   4       32.08       69.42     26.30 o 
   6 -10   4       12.47       38.03     17.37 o 
  -5  -9   4      181.13      217.42     49.98 o 
  -4  -9   4       78.06      118.28     29.30 o 
  -3  -9   4      171.11      181.42     34.79 o 
  -2  -9   4      162.15      151.59     33.45 o 
  -1  -9   4      350.13      248.28     48.58 o 
   0  -9   4       79.36       97.36     14.82 o 
   1  -9   4        5.52       24.39     12.69 o 
   2  -9   4        6.53       19.33     10.87 o 
   3  -9   4      437.45      556.06     62.26 o 
   4  -9   4       38.53       46.63     16.57 o 
   5  -9   4        6.09       24.16     20.89 o 
   6  -9   4        5.09       20.43     10.13 o 
  -6  -8   4       24.45       44.38     21.52 o 
  -5  -8   4      145.48      108.51     43.41 o 
  -4  -8   4        3.37        0.00     20.70 o 
  -3  -8   4       68.78       52.35     17.21 o 
  -2  -8   4        0.51        8.22     10.44 o 
  -1  -8   4     2143.78     2104.41    138.50 o 
   0  -8   4      204.63      190.14     11.00 o 
   1  -8   4       10.26       19.11     11.35 o 
   2  -8   4       52.85       49.07     10.58 o 
   3  -8   4      120.38       84.94     25.37 o 
   4  -8   4      567.93      645.45     55.83 o 
   5  -8   4      524.74      444.78     40.23 o 
   6  -8   4       59.51      113.45     50.47 o 
   7  -8   4        4.78       46.12     19.69 o 
  -6  -7   4        0.93       22.06     14.92 o 
  -5  -7   4      111.65      128.74     28.92 o 
  -4  -7   4       14.43       11.85     13.38 o 
  -3  -7   4      549.82      612.08     89.12 o 
  -2  -7   4      229.22      279.67     63.07 o 
  -1  -7   4      322.87      308.36     10.48 o 
   0  -7   4      833.42      749.83     24.19 o 
   1  -7   4       76.67       88.39     13.05 o 
   2  -7   4      143.44      114.76     13.30 o 
   3  -7   4        2.55       10.13     15.98 o 
   4  -7   4        7.88        3.30     14.04 o 
   5  -7   4      204.87      306.62     35.91 o 
   6  -7   4      100.33       94.36     32.70 o 
   7  -7   4       17.65       20.62     42.05 o 
  -6  -6   4       47.12       43.28     30.57 o 
  -5  -6   4      153.84      146.13     26.05 o 
  -4  -6   4      826.50      733.99     19.24 o 
  -3  -6   4     1647.13     1771.98     71.48 o 
  -2  -6   4       23.43       13.80      9.87 o 
  -1  -6   4      622.88      569.68     15.48 o 
   0  -6   4     2307.88     2109.98     49.97 o 
   1  -6   4      282.65      224.37     17.42 o 
   2  -6   4      167.30      192.29     13.30 o 
   3  -6   4        1.56       24.89     18.17 o 
   4  -6   4      217.44      224.65     29.58 o 
   5  -6   4      286.93      256.23     32.88 o 
   6  -6   4       15.36       21.44     16.86 o 
   7  -6   4       26.87       23.19     21.80 o 
  -7  -5   4      138.49      147.16     41.84 o 
  -6  -5   4       54.46       56.00     43.38 o 
  -5  -5   4        4.92        9.12      9.34 o 
  -4  -5   4      403.19      364.91     30.53 o 
  -3  -5   4     1736.47     1748.36     66.15 o 
  -2  -5   4      175.52      197.76     18.29 o 
  -1  -5   4      293.26      266.74     16.41 o 
   0  -5   4     4048.40     4066.34     40.95 o 
   1  -5   4      549.90      517.67     17.04 o 
   2  -5   4       39.33       33.75     12.11 o 
   3  -5   4        3.19       11.91     15.01 o 
   4  -5   4      307.41      322.46     42.41 o 
   5  -5   4       32.75       50.12     21.92 o 
   6  -5   4       58.15      119.77     67.78 o 
   7  -5   4      172.05      179.52     33.04 o 
  -7  -4   4       32.44       26.60     21.33 o 
  -6  -4   4        1.09       20.16     19.42 o 
  -5  -4   4       93.47       65.87     17.98 o 
  -4  -4   4      392.84      445.14     31.62 o 
  -3  -4   4      845.38      923.68     33.65 o 
  -2  -4   4      364.00      345.14     12.51 o 
  -1  -4   4      999.61      987.52     28.43 o 
   0  -4   4       12.86       37.31      5.77 o 
   1  -4   4     2303.30     2473.56     46.29 o 
   2  -4   4      404.83      358.58     51.90 o 
   3  -4   4     1720.71     1849.33     68.72 o 
   4  -4   4       12.33       11.48     11.57 o 
   5  -4   4       18.04       33.59     21.95 o 
   6  -4   4       71.58       77.07     28.27 o 
   7  -4   4      262.74      241.51     33.25 o 
  -7  -3   4        0.58       15.76     10.93 o 
  -6  -3   4       30.81       69.20     15.94 o 
  -5  -3   4       11.26       33.51     13.51 o 
  -4  -3   4        1.13       12.43      9.26 o 
  -3  -3   4        1.91       18.09     13.59 o 
  -2  -3   4     1816.14     1899.87     41.98 o 
  -1  -3   4       28.94       48.58      7.53 o 
   0  -3   4     5347.69     6100.60     34.18 o 
   1  -3   4    21448.22    20013.54    179.99 o 
   2  -3   4     5286.67     4711.39     64.64 o 
   3  -3   4     8167.93     8523.13    184.97 o 
   4  -3   4        3.85       14.32      3.06 o 
   5  -3   4       13.87       16.23      7.60 o 
   6  -3   4      408.28      382.39     49.38 o 
   7  -3   4      146.43      149.83     39.26 o 
   8  -3   4       11.11       42.88     23.95 o 
  -8  -2   4        2.26       22.18     11.00 o 
  -7  -2   4      130.38      125.75     17.13 o 
  -6  -2   4      378.94      300.68     41.38 o 
  -5  -2   4      580.71      571.04     64.71 o 
  -4  -2   4      350.10      286.35     21.33 o 
  -3  -2   4      179.61      109.99     19.86 o 
  -2  -2   4     6242.37     5585.75     42.47 o 
  -1  -2   4     1281.66     1499.77     28.42 o 
   0  -2   4     3197.79     3901.68     28.30 o 
   1  -2   4    14894.62    15252.98    106.06 o 
   2  -2   4     9869.38     9670.66    101.43 o 
   3  -2   4      850.68      804.21     20.13 o 
   4  -2   4      205.33      184.41     15.53 o 
   5  -2   4      818.67      758.52     35.29 o 
   6  -2   4      478.86      514.84     47.04 o 
   7  -2   4       24.60        2.04     19.87 o 
   8  -2   4       77.17      109.15     40.37 o 
  -8  -1   4        0.38       18.11     26.85 o 
  -7  -1   4      145.19      116.13     20.95 o 
  -6  -1   4      423.32      373.17     43.71 o 
  -5  -1   4       99.87       99.40     17.46 o 
  -4  -1   4      375.93      409.29     33.32 o 
  -3  -1   4     2435.19     2355.58     75.20 o 
  -2  -1   4     8684.81     9184.23     99.64 o 
  -1  -1   4      562.36      330.27     15.62 o 
   0  -1   4     1019.68     1263.56     21.47 o 
   1  -1   4      488.13      466.56     12.45 o 
   2  -1   4     1246.36     1064.21     22.25 o 
   3  -1   4     4214.52     4305.68     44.30 o 
   4  -1   4     1418.82     1409.68    101.96 o 
   5  -1   4        5.29       39.34     25.48 o 
   6  -1   4       12.99        5.48     12.07 o 
   7  -1   4        0.80        0.00     21.02 o 
   8  -1   4      119.65       67.17     37.12 o 
  -8   0   4        1.91       45.07     13.30 o 
  -7   0   4       71.71       98.84     21.58 o 
  -6   0   4      200.50      208.83     42.28 o 
  -5   0   4      283.63      233.00     32.40 o 
  -4   0   4      424.13      460.35     36.34 o 
  -3   0   4     1129.86     1108.80     48.78 o 
  -2   0   4     4074.68     3732.25     32.52 o 
  -1   0   4      163.61      122.04      9.05 o 
   0   0   4      844.01      664.66     12.78 o 
   1   0   4      299.38      391.51     20.30 o 
   2   0   4      185.43      185.61     14.06 o 
   3   0   4      597.86      627.97     25.75 o 
   4   0   4      979.04      955.27     77.06 o 
   5   0   4      497.52      610.56     69.96 o 
   6   0   4      298.58      341.65     27.55 o 
   7   0   4      118.57      116.59     27.38 o 
  -8   1   4       31.68       53.82     19.45 o 
  -7   1   4       24.22       52.56     16.78 o 
  -6   1   4       15.94       18.82     12.32 o 
  -5   1   4      516.75      571.88     53.13 o 
  -4   1   4     1346.09     1451.65     44.58 o 
  -3   1   4     1209.84     1136.58     68.04 o 
  -2   1   4      971.66      975.46     21.01 o 
  -1   1   4     2475.50     2197.49     15.71 o 
   0   1   4    12411.88    12911.29     87.60 o 
   1   1   4     2886.61     2720.15     25.06 o 
   2   1   4     1649.91     1728.54     49.20 o 
   3   1   4     3315.04     3231.45     51.97 o 
   4   1   4       15.01       23.97     12.59 o 
   5   1   4      180.16      180.98     27.65 o 
   6   1   4      153.10      146.63     22.85 o 
   7   1   4      113.45      181.28     33.76 o 
  -8   2   4      321.27      344.48     69.33 o 
  -7   2   4        1.46       22.12     11.21 o 
  -6   2   4     1335.14     1338.30     38.58 o 
  -5   2   4     1154.36     1244.31     51.87 o 
  -4   2   4       68.91       80.86     15.33 o 
  -3   2   4       97.63      123.10     35.85 o 
  -2   2   4      136.55       99.14     13.42 o 
  -1   2   4     8776.73     9119.22     62.18 o 
   0   2   4     5126.22     4355.70     25.07 o 
   1   2   4     1043.27     1111.49     37.93 o 
   2   2   4      858.59     1054.89     43.57 o 
   3   2   4     2217.08     2288.34     71.63 o 
   4   2   4        0.55       13.32     14.22 o 
   5   2   4      331.97      372.40     28.24 o 
   6   2   4       51.91      104.64     59.01 o 
   7   2   4        1.54       16.71     20.74 o 
  -8   3   4       41.02       54.86     17.50 o 
  -7   3   4       17.00       51.46     15.06 o 
  -6   3   4     1685.29     1741.76     38.88 o 
  -5   3   4     1360.90     1454.29     79.25 o 
  -4   3   4      159.53      167.48     22.67 o 
  -3   3   4        0.68        0.00      9.82 o 
  -2   3   4      193.04      183.70     19.24 o 
  -1   3   4        3.66       31.30      7.20 o 
   0   3   4       61.39      141.42     13.75 o 
   1   3   4     3949.43     4808.81    134.37 o 
   2   3   4     1486.42     1435.48     31.78 o 
   3   3   4       11.00       12.83      6.83 o 
   4   3   4      184.45      152.31     23.18 o 
   5   3   4      608.05      563.41     53.88 o 
   6   3   4       24.41       47.81     22.31 o 
   7   3   4        0.57       29.13     11.87 o 
  -8   4   4        1.87       37.58     15.09 o 
  -7   4   4       88.17      129.75     25.79 o 
  -6   4   4      296.62      314.08     34.74 o 
  -5   4   4      108.55       88.53     20.21 o 
  -4   4   4       49.34       62.49     15.11 o 
  -3   4   4      107.99       82.10     19.03 o 
  -2   4   4      102.53      147.10     19.56 o 
  -1   4   4       28.43       12.89     11.86 o 
   0   4   4      764.59      725.73     27.26 o 
   1   4   4     6787.57     6423.84    112.56 o 
   2   4   4      112.60      192.40     24.20 o 
   3   4   4      600.69      556.28     29.10 o 
   4   4   4     2185.82     2030.62     64.98 o 
   5   4   4      333.96      264.21     40.48 o 
   6   4   4      104.57       98.49     16.22 o 
   7   4   4        2.47        4.92     18.96 o 
  -8   5   4        1.69       26.78     21.95 o 
  -7   5   4      271.90      220.20     39.75 o 
  -6   5   4        3.07       20.42     14.20 o 
  -5   5   4     1403.29     1310.78     58.11 o 
  -4   5   4     1297.29     1249.12     38.53 o 
  -3   5   4     3546.99     3727.61    220.69 o 
  -2   5   4     1605.41     1587.61     59.66 o 
  -1   5   4      684.61      850.17     59.89 o 
   0   5   4      267.81      251.19     24.58 o 
   1   5   4     3920.27     3870.94     92.44 o 
   2   5   4       60.94       47.60     14.78 o 
   3   5   4       57.80       47.47     12.14 o 
   4   5   4     1207.62     1346.61     83.87 o 
   5   5   4       90.46      116.12     24.45 o 
   6   5   4        0.82       33.39     26.52 o 
   7   5   4        3.94        5.46     23.27 o 
  -7   6   4      217.38      242.21     81.04 o 
  -6   6   4        1.84       67.68     74.09 o 
  -5   6   4       82.25      132.56     20.92 o 
  -4   6   4     1818.59     1793.76     69.61 o 
  -3   6   4     1615.44     1749.51     53.62 o 
  -2   6   4     1300.56     1269.92     51.60 o 
  -1   6   4     2373.53     2537.79     42.82 o 
   0   6   4      232.37      229.17     23.38 o 
   1   6   4      303.47      356.08     10.21 o 
   2   6   4        0.02       11.14      6.85 o 
   3   6   4       16.68       18.63     22.77 o 
   4   6   4      380.12      345.65     42.88 o 
   5   6   4       27.42       24.13     17.66 o 
   6   6   4       92.92       53.61     28.59 o 
  -7   7   4       12.52       26.96     24.28 o 
  -6   7   4      257.53      235.32     36.43 o 
  -5   7   4       90.82      147.43     25.46 o 
  -4   7   4       77.11       72.24     16.32 o 
  -3   7   4      110.67      119.41     17.54 o 
  -2   7   4     1207.53     1242.45     40.85 o 
  -1   7   4       11.13       28.36     10.69 o 
   0   7   4       10.28       15.09      4.69 o 
   1   7   4      123.28      136.29      8.91 o 
   2   7   4      202.71      205.97     28.32 o 
   3   7   4      109.82      135.89     29.47 o 
   4   7   4       45.30       44.85     22.02 o 
   5   7   4       97.17      149.63     39.48 o 
   6   7   4       40.25       55.46     33.37 o 
  -7   8   4       93.10       49.56     47.13 o 
  -6   8   4       39.53       91.99     28.07 o 
  -5   8   4       24.31       54.67     24.79 o 
  -4   8   4      108.80      101.71     15.87 o 
  -3   8   4        5.21       17.11     16.63 o 
  -2   8   4     1540.41     1563.67     49.66 o 
  -1   8   4     1820.74     1937.54     96.32 o 
   0   8   4     1644.69     1756.65     45.43 o 
   1   8   4      720.98      729.51     45.61 o 
   2   8   4      840.81      906.40     57.16 o 
   3   8   4      701.85      653.33     91.59 o 
   4   8   4        6.72       41.71     11.11 o 
   5   8   4       28.75       51.36     26.64 o 
  -6   9   4      189.64      188.31     48.84 o 
  -5   9   4      286.81      249.82     35.87 o 
  -4   9   4      131.25      154.15     32.39 o 
  -3   9   4      396.67      426.42     38.83 o 
  -2   9   4     1083.70     1072.69     50.43 o 
  -1   9   4      204.72      196.03     28.73 o 
   0   9   4      149.39      178.09     31.66 o 
   1   9   4       77.76       48.55     11.08 o 
   2   9   4      165.65      184.71     34.28 o 
   3   9   4        3.63       23.26     17.13 o 
   4   9   4        8.91        0.00     16.31 o 
   5   9   4        3.48       13.85     15.97 o 
  -6  10   4      335.84      318.60     40.52 o 
  -5  10   4        1.80        5.77     14.12 o 
  -4  10   4       49.25       39.68     19.01 o 
  -3  10   4       82.52       85.48     32.69 o 
  -2  10   4      133.61      132.64     28.60 o 
  -1  10   4      593.61      627.89     41.08 o 
   0  10   4      110.75      151.16     35.14 o 
   1  10   4        1.57        2.05     12.96 o 
   2  10   4        4.21       22.53     11.70 o 
   3  10   4      156.15      123.39     30.06 o 
   4  10   4       22.65        0.65     18.73 o 
  -5  11   4       14.70       38.27     31.78 o 
  -4  11   4       16.47       11.40     24.81 o 
  -3  11   4      164.63      214.78     39.36 o 
  -2  11   4        1.18       23.40      8.26 o 
  -1  11   4      372.26      399.01     58.76 o 
   0  11   4     1006.40      972.08     75.95 o 
   1  11   4      197.27      260.04     55.20 o 
   2  11   4      164.36      212.88     48.11 o 
   3  11   4       97.60      116.88     23.44 o 
  -4  12   4      254.16      215.40     40.12 o 
  -3  12   4       90.92       53.16     29.71 o 
  -2  12   4      379.59      380.21     63.72 o 
  -1  12   4       11.56       36.55     17.50 o 
   0  12   4       21.16       58.25     26.64 o 
   1  12   4       42.95       43.16     20.99 o 
   2  12   4        7.94       26.93     19.55 o 
  -3  13   4        1.29        7.26     34.61 o 
  -2  13   4      642.69      702.39    274.71 o 
  -1  13   4      115.72      121.99     34.39 o 
   0  13   4       12.82       43.33     13.17 o 
   1  13   4        0.47        1.20     15.79 o 
  -1 -13   5      114.38      111.63     28.45 o 
   0 -13   5       34.41       32.78     11.90 o 
   1 -13   5       70.77       37.80     22.74 o 
   2 -13   5      142.47       96.81     45.59 o 
   3 -13   5        8.95       15.47     20.56 o 
  -3 -12   5      120.95      107.42     39.07 o 
  -2 -12   5       35.77       33.28     12.03 o 
  -1 -12   5        3.68       28.23     11.46 o 
   0 -12   5       32.66       35.77     24.13 o 
   1 -12   5      106.70      106.20     17.25 o 
   2 -12   5      148.61      174.29     50.98 o 
   3 -12   5        4.18       33.96     28.35 o 
   4 -12   5        0.01       28.66     32.46 o 
  -4 -11   5        0.03       47.22     20.00 o 
  -3 -11   5      172.57      200.48     33.08 o 
  -2 -11   5        8.36       29.14     13.65 o 
  -1 -11   5      362.05      339.21     53.71 o 
   0 -11   5       28.05       36.27     17.04 o 
   1 -11   5      381.36      333.20     62.07 o 
   2 -11   5        0.96        9.03     14.14 o 
   3 -11   5      102.25      127.29     41.02 o 
   4 -11   5       77.32       64.99     23.72 o 
   5 -11   5        9.12       31.31     16.54 o 
  -4 -10   5       15.17       58.22     20.96 o 
  -3 -10   5        2.90        7.72     16.23 o 
  -2 -10   5       17.89       41.65     15.86 o 
  -1 -10   5      152.84      240.91     46.06 o 
   0 -10   5      325.06      387.89     69.25 o 
   1 -10   5      614.17      767.35     24.08 o 
   2 -10   5      366.99      365.61     32.83 o 
   3 -10   5      708.20      784.87     48.23 o 
   4 -10   5      242.77      264.91     38.45 o 
   5 -10   5       65.45       74.43     79.39 o 
   6 -10   5       40.85       49.71     28.72 o 
  -5  -9   5      184.00      214.33     39.96 o 
  -4  -9   5        9.08       20.19     17.41 o 
  -3  -9   5       39.60       58.90     20.88 o 
  -2  -9   5      305.41      300.55     58.24 o 
  -1  -9   5      824.17      775.59     28.25 o 
   0  -9   5      397.79      397.94     17.96 o 
   1  -9   5      202.73      203.95     18.28 o 
   2  -9   5       40.48       69.02     20.57 o 
   3  -9   5      360.82      341.23     58.77 o 
   4  -9   5      396.09      446.46     37.28 o 
   5  -9   5      117.74      103.46     26.40 o 
   6  -9   5       32.93       83.24     21.85 o 
  -6  -8   5       39.43       37.47     19.62 o 
  -5  -8   5      432.51      407.96     70.49 o 
  -4  -8   5       90.93      101.98     33.84 o 
  -3  -8   5        1.49       21.97     17.29 o 
  -2  -8   5      715.34      597.21    108.36 o 
  -1  -8   5      362.11      307.52     20.54 o 
   0  -8   5      409.54      401.82     36.45 o 
   1  -8   5      580.71      502.49     51.78 o 
   2  -8   5      228.26      269.86     26.48 o 
   3  -8   5        8.03       33.64     12.46 o 
   4  -8   5      109.12      114.42     23.96 o 
   5  -8   5      416.95      433.16     51.78 o 
   6  -8   5       99.67       97.21     31.25 o 
  -6  -7   5        9.31       26.83     21.71 o 
  -5  -7   5       13.70       34.92     16.69 o 
  -4  -7   5      178.08      136.59     41.19 o 
  -3  -7   5       24.61       71.85     16.94 o 
  -2  -7   5       22.83       18.45      9.22 o 
  -1  -7   5       58.00       69.37      8.87 o 
   0  -7   5      547.07      564.04     23.92 o 
   1  -7   5      531.45      573.70     21.56 o 
   2  -7   5       48.84       62.80      9.95 o 
   3  -7   5       59.49       73.37     15.26 o 
   4  -7   5     1094.42     1015.04     61.98 o 
   5  -7   5      486.06      555.53     52.51 o 
   6  -7   5      115.16      136.94     30.03 o 
   7  -7   5       34.02       41.10     18.14 o 
  -6  -6   5       20.76       19.91     13.49 o 
  -5  -6   5       80.52       98.13     22.33 o 
  -4  -6   5     2461.86     2513.41     88.38 o 
  -3  -6   5     1352.83     1448.90     56.92 o 
  -2  -6   5     1783.73     1801.02     56.02 o 
  -1  -6   5     4163.79     4351.33     81.24 o 
   0  -6   5     5015.22     5315.22    124.41 o 
   1  -6   5      416.06      393.11     23.22 o 
   2  -6   5     1001.37     1010.75     63.79 o 
   3  -6   5       66.76       60.68     15.52 o 
   4  -6   5       78.37       94.94     19.41 o 
   5  -6   5       49.13       45.68     17.40 o 
   6  -6   5        1.60       54.84     26.25 o 
   7  -6   5        0.22       40.22     47.42 o 
  -7  -5   5      141.66      178.22     27.06 o 
  -6  -5   5       93.49      132.57     33.38 o 
  -5  -5   5       29.77       27.98      8.80 o 
  -4  -5   5       25.78       10.10     13.23 o 
  -3  -5   5       12.48       15.88      9.70 o 
  -2  -5   5      198.93      229.53     24.95 o 
  -1  -5   5      817.67      770.82     24.68 o 
   0  -5   5     1271.75     1135.77     73.41 o 
   1  -5   5     2523.25     2461.84     48.23 o 
   2  -5   5      858.84      831.41     25.44 o 
   3  -5   5       71.47       55.94     19.89 o 
   4  -5   5      161.23      193.49     31.95 o 
   5  -5   5      229.52      215.26     50.58 o 
   6  -5   5       83.54      114.89     37.20 o 
   7  -5   5       30.97       91.08     35.28 o 
  -7  -4   5       22.48       31.54     17.43 o 
  -6  -4   5       77.35       89.00     16.87 o 
  -5  -4   5        0.82       19.25     11.42 o 
  -4  -4   5      231.08      254.93     35.40 o 
  -3  -4   5      183.87      190.00     30.10 o 
  -2  -4   5       15.82       23.95      4.36 o 
  -1  -4   5     1545.15     1761.33     42.05 o 
   0  -4   5     1022.76     1127.65     31.85 o 
   1  -4   5      767.99      833.19     28.85 o 
   2  -4   5      413.41      481.85     14.14 o 
   3  -4   5       60.20       62.19     16.23 o 
   4  -4   5        7.35       47.36     21.21 o 
   5  -4   5       31.92       17.75     16.69 o 
   6  -4   5      281.97      423.98     55.69 o 
   7  -4   5       81.69      122.40     47.25 o 
  -7  -3   5       44.81       84.72     19.62 o 
  -6  -3   5       25.53       32.77     15.58 o 
  -5  -3   5        6.51       21.42     13.92 o 
  -4  -3   5      542.58      617.81     48.51 o 
  -3  -3   5       12.36       22.89     12.17 o 
  -2  -3   5      575.86      607.99     22.37 o 
  -1  -3   5     2408.67     2381.85     16.94 o 
   0  -3   5      440.76      340.99      7.86 o 
   1  -3   5    15405.57    15140.13    162.04 o 
   2  -3   5     6016.52     5723.91     83.52 o 
   3  -3   5       27.07       24.72      8.60 o 
   4  -3   5      513.41      489.80     20.27 o 
   5  -3   5       18.78       11.67     14.12 o 
   6  -3   5       84.98       23.50     34.14 o 
   7  -3   5       66.33      100.36     40.34 o 
  -8  -2   5       14.28       32.64     11.42 o 
  -7  -2   5       82.19       67.07     14.99 o 
  -6  -2   5      241.57      330.97     33.12 o 
  -5  -2   5      657.77      601.17     30.25 o 
  -4  -2   5      271.49      277.65     36.60 o 
  -3  -2   5     2100.21     2034.86     59.87 o 
  -2  -2   5      768.00      609.45     13.98 o 
  -1  -2   5       58.18       76.73      7.89 o 
   0  -2   5     1734.61     2119.64     17.62 o 
   1  -2   5     3551.69     3684.79     23.57 o 
   2  -2   5     2947.16     2782.01     27.15 o 
   3  -2   5     1818.27     1658.47    106.25 o 
   4  -2   5      477.74      533.89     39.81 o 
   5  -2   5      373.67      335.01     27.67 o 
   6  -2   5      467.90      423.77     34.26 o 
   7  -2   5        0.24       45.82     30.36 o 
  -8  -1   5       86.15       82.08     18.69 o 
  -7  -1   5       48.31       66.61     14.52 o 
  -6  -1   5      295.98      283.76     27.05 o 
  -5  -1   5      197.89      190.19     22.36 o 
  -4  -1   5      112.26      164.51     22.92 o 
  -3  -1   5     1001.23      777.90     33.29 o 
  -2  -1   5     2577.03     2456.23     37.58 o 
  -1  -1   5      290.16      441.04     10.74 o 
   0  -1   5     1902.44     1832.77     37.06 o 
   1  -1   5     1733.00     1774.09     82.12 o 
   2  -1   5      477.30      572.68     28.68 o 
   3  -1   5        0.07       17.66      5.91 o 
   4  -1   5       40.08       55.55     17.27 o 
   5  -1   5       22.57        5.84      6.35 o 
   6  -1   5      190.16      185.77     33.63 o 
   7  -1   5        0.45       20.65     31.39 o 
  -8   0   5        6.10       29.47     13.72 o 
  -7   0   5      155.45      179.54     22.49 o 
  -6   0   5        1.58        4.63     16.77 o 
  -5   0   5        0.60       15.97     11.66 o 
  -4   0   5        0.02       27.68     10.38 o 
  -3   0   5     2529.16     2802.54     40.91 o 
  -2   0   5     2863.13     3028.10     26.42 o 
  -1   0   5     1272.62     1184.90     29.12 o 
   0   0   5       47.06       52.48      8.03 o 
   1   0   5       15.18       30.32      5.66 o 
   2   0   5     1051.38      917.26     31.34 o 
   3   0   5      516.07      504.29     24.30 o 
   4   0   5      457.88      579.98     57.43 o 
   5   0   5      647.02      689.95     34.37 o 
   6   0   5       78.84       92.85     15.99 o 
   7   0   5      169.74      175.98     33.75 o 
  -8   1   5        2.61       32.36     16.29 o 
  -7   1   5      111.89      111.40     16.57 o 
  -6   1   5      288.29      242.92     26.91 o 
  -5   1   5      285.07      262.62     33.79 o 
  -4   1   5      393.13      352.73     47.42 o 
  -3   1   5     1472.26     1236.94     60.52 o 
  -2   1   5     4970.34     5023.13     55.44 o 
  -1   1   5    11475.85    10837.11     86.90 o 
   0   1   5       32.42       29.99      6.52 o 
   1   1   5      100.04      135.92     11.90 o 
   2   1   5     1620.37     1769.55     62.37 o 
   3   1   5     1664.99     1652.87     75.16 o 
   4   1   5     1708.11     1838.18     52.37 o 
   5   1   5      159.43      132.67     17.75 o 
   6   1   5       60.71       70.36     14.79 o 
   7   1   5      244.17      240.69     41.58 o 
  -8   2   5       28.78       60.52     18.86 o 
  -7   2   5      106.35      110.46     20.07 o 
  -6   2   5      399.52      420.08     48.84 o 
  -5   2   5     1102.31     1162.51     45.06 o 
  -4   2   5      611.13      697.63     27.71 o 
  -3   2   5      709.91      871.62     34.23 o 
  -2   2   5     1273.99     1121.40     52.95 o 
  -1   2   5     4495.10     4655.73     31.60 o 
   0   2   5     2946.58     2312.71     24.59 o 
   1   2   5        3.14       14.86      4.96 o 
   2   2   5     3270.91     3119.56     42.04 o 
   3   2   5      606.41      554.67     22.64 o 
   4   2   5      171.75      141.68     17.94 o 
   5   2   5      485.66      485.16     53.87 o 
   6   2   5       25.19       23.64     10.03 o 
   7   2   5       27.63       59.19     12.96 o 
  -8   3   5       61.74       42.26     21.83 o 
  -7   3   5       19.45       38.44     13.78 o 
  -6   3   5      415.43      464.97     52.87 o 
  -5   3   5     1096.37     1185.42     52.37 o 
  -4   3   5     1092.00     1076.27     50.42 o 
  -3   3   5      466.83      407.43     18.74 o 
  -2   3   5       54.86       48.95      9.75 o 
  -1   3   5       39.32       16.35      6.93 o 
   0   3   5      148.92      206.13     17.61 o 
   1   3   5      224.17      322.20     21.35 o 
   2   3   5      762.83      684.20     44.44 o 
   3   3   5        8.30       21.69     13.68 o 
   4   3   5      623.99      673.11     62.84 o 
   5   3   5      166.26      174.82     24.90 o 
   6   3   5       84.63      119.69     19.86 o 
   7   3   5        0.33       12.55      9.29 o 
  -8   4   5        1.14       38.93     13.25 o 
  -7   4   5      112.92      168.31     35.62 o 
  -6   4   5       29.97       47.57     18.09 o 
  -5   4   5     1116.45     1069.45     36.14 o 
  -4   4   5      126.67      167.25     22.44 o 
  -3   4   5        4.41        6.71     11.23 o 
  -2   4   5      699.14      861.29     47.05 o 
  -1   4   5       38.02      102.34     15.36 o 
   0   4   5     2068.03     1953.58     37.78 o 
   1   4   5      482.31      297.70     16.49 o 
   2   4   5     1021.43      919.39     25.79 o 
   3   4   5       53.45       84.33     17.80 o 
   4   4   5     1563.29     1477.32     53.78 o 
   5   4   5      359.14      283.06     34.18 o 
   6   4   5       33.44       59.36     21.38 o 
   7   4   5       14.10       15.07     18.32 o 
  -8   5   5      128.91       79.43     21.90 o 
  -7   5   5      121.31       87.94     32.99 o 
  -6   5   5        1.21        1.20      9.21 o 
  -5   5   5      345.17      362.67     34.17 o 
  -4   5   5     3630.60     3525.06     85.44 o 
  -3   5   5      476.98      460.38     48.06 o 
  -2   5   5     1432.59     1431.54     49.56 o 
  -1   5   5      852.22      889.37     27.37 o 
   0   5   5      400.21      326.73     23.82 o 
   1   5   5      278.96      201.91     14.40 o 
   2   5   5     1691.01     1649.88     43.14 o 
   3   5   5       38.37       48.42      8.78 o 
   4   5   5     1752.14     1826.19     62.59 o 
   5   5   5      437.47      459.75     33.20 o 
   6   5   5       23.09       23.66     24.45 o 
  -7   6   5        2.95       31.33     57.88 o 
  -6   6   5        2.70       27.81     16.54 o 
  -5   6   5      689.48      655.01     27.14 o 
  -3   6   5      442.49      472.88     22.88 o 
  -2   6   5      893.52      940.59     37.07 o 
  -1   6   5      857.10      887.03     25.70 o 
   0   6   5     1017.96     1030.41     28.15 o 
   1   6   5      112.05      121.08     16.06 o 
   2   6   5      135.03       92.14     33.00 o 
   3   6   5      258.04      199.62     23.92 o 
   4   6   5      819.93      671.78     99.51 o 
   5   6   5       38.49       68.36     21.68 o 
   6   6   5       20.72       65.01     25.40 o 
  -7   7   5        8.88       35.42     14.00 o 
  -6   7   5      191.32      128.26     42.35 o 
  -5   7   5        0.54        2.31      7.23 o 
  -4   7   5       67.04       77.34     12.50 o 
  -3   7   5        0.21       13.10     12.79 o 
  -2   7   5       26.31       23.22     11.21 o 
  -1   7   5       13.91       25.49     11.69 o 
   0   7   5     1470.46     1411.04     38.34 o 
   1   7   5      369.95      336.56     16.86 o 
   2   7   5       93.40      135.99     37.20 o 
   3   7   5      124.05      180.98     35.96 o 
   4   7   5      183.14      200.05     53.38 o 
   5   7   5      152.78      184.64     35.10 o 
   6   7   5      280.66      255.11     46.55 o 
  -7   8   5      136.88      153.63     40.57 o 
  -6   8   5      108.06      161.06     52.25 o 
  -5   8   5       10.28       46.46     46.80 o 
  -4   8   5       22.04       32.70     10.91 o 
  -3   8   5      864.25      977.51     63.20 o 
  -2   8   5      473.83      486.57     27.07 o 
  -1   8   5      676.77      695.63     46.70 o 
   0   8   5     1544.48     1530.03     49.65 o 
   1   8   5      995.96      984.60     25.14 o 
   2   8   5      969.97      922.70    120.29 o 
   3   8   5      298.73      208.19     37.34 o 
   4   8   5       48.30       27.25     26.96 o 
   5   8   5      106.49       70.31     32.18 o 
  -6   9   5       26.66       43.45     23.02 o 
  -5   9   5       22.49       46.66     25.37 o 
  -4   9   5       42.67       57.41     13.96 o 
  -3   9   5     1001.86     1075.38     38.07 o 
  -2   9   5      860.32      925.96     70.43 o 
  -1   9   5     1834.84     1802.77     54.61 o 
   0   9   5     1059.13     1060.78     56.57 o 
   1   9   5     1422.14     1519.86     50.62 o 
   2   9   5      637.08      670.58     76.93 o 
   3   9   5       68.37       55.69     19.87 o 
   4   9   5       34.42       44.94     24.74 o 
   5   9   5       53.08       25.97     34.49 o 
  -6  10   5      649.37      496.89     63.85 o 
  -5  10   5      512.83      445.06     74.43 o 
  -4  10   5      125.73      103.42     29.95 o 
  -3  10   5      460.86      481.01     64.37 o 
  -2  10   5       10.65       31.62      8.19 o 
  -1  10   5      198.01      180.18     31.50 o 
   0  10   5      694.97      762.67    122.82 o 
   1  10   5       42.99       81.85     21.09 o 
   2  10   5       17.47       39.17     18.05 o 
   3  10   5        8.74       45.62     14.12 o 
   4  10   5       98.67       64.47     29.58 o 
  -5  11   5       11.25       47.41     16.14 o 
  -4  11   5       45.78       49.65     17.73 o 
  -3  11   5      337.88      304.54     45.28 o 
  -2  11   5        0.08       18.87     15.75 o 
  -1  11   5       70.79       62.04     32.90 o 
   0  11   5       61.95       52.85     21.58 o 
   1  11   5      171.05      181.02     28.82 o 
   2  11   5      112.65       96.55     24.28 o 
   3  11   5      150.40      137.23     31.89 o 
  -4  12   5       50.17       69.55     20.17 o 
  -3  12   5       41.51       79.20     34.26 o 
  -2  12   5       24.10        7.18     23.24 o 
  -1  12   5      264.87      281.69     54.69 o 
   0  12   5       63.72      120.56     27.88 o 
   1  12   5      270.97      200.71     44.30 o 
   2  12   5      172.25      267.66     84.64 o 
  -3  13   5      165.29      189.36     79.51 o 
  -2  13   5       13.77       38.15     27.53 o 
  -1  13   5      737.70      661.05    130.78 o 
   0  13   5        1.07        7.34     10.18 o 
  -1 -13   6       28.24       46.37     19.10 o 
   0 -13   6      145.55      129.44     32.45 o 
   1 -13   6       45.56        0.00     27.11 o 
   2 -13   6       83.80      111.28     30.06 o 
  -3 -12   6      235.06      203.30     38.73 o 
  -2 -12   6      192.75      186.07     43.47 o 
  -1 -12   6        3.01        8.41      9.25 o 
   0 -12   6      161.03      125.98     27.30 o 
   1 -12   6      135.34       61.31     26.99 o 
   3 -12   6        6.88       34.20     24.34 o 
   4 -12   6       16.03       25.38     24.66 o 
  -4 -11   6       40.84       33.03     26.64 o 
  -3 -11   6       21.65       36.29     14.47 o 
  -2 -11   6       82.20       68.06     21.36 o 
  -1 -11   6       81.06       92.36     16.98 o 
   0 -11   6      250.61      196.81     43.20 o 
   1 -11   6       48.75       33.02     30.83 o 
   2 -11   6        0.08       26.03     14.83 o 
   3 -11   6        5.60       39.05     18.07 o 
   4 -11   6        4.57       11.54     19.30 o 
   5 -11   6        8.04       29.66     17.86 o 
  -4 -10   6       35.26       38.99     14.33 o 
  -3 -10   6        7.19       33.23     15.16 o 
  -2 -10   6       35.86       23.33     15.04 o 
  -1 -10   6      158.67      171.04     29.21 o 
   0 -10   6      205.96      241.92     52.95 o 
   1 -10   6       14.44       11.84      9.19 o 
   2 -10   6      677.83      695.31     48.68 o 
   3 -10   6      538.29      662.00    100.79 o 
   4 -10   6      186.74      184.86     57.68 o 
   5 -10   6       13.72       21.96     13.85 o 
  -5  -9   6      180.38      193.14     61.01 o 
  -4  -9   6       66.22      109.31     26.75 o 
  -3  -9   6       14.73       25.12     12.74 o 
  -2  -9   6      208.44      227.50     41.47 o 
  -1  -9   6      823.49      890.95     36.80 o 
   0  -9   6      231.03      262.85     22.02 o 
   1  -9   6       14.82       26.36      9.44 o 
   2  -9   6      730.30      832.70     30.14 o 
   3  -9   6      756.53      728.70     77.55 o 
   4  -9   6       99.51      106.50     23.12 o 
   5  -9   6        3.29       20.97     18.22 o 
   6  -9   6       18.13       22.17     38.45 o 
  -6  -8   6       79.38       89.54     25.01 o 
  -5  -8   6      314.14      282.30     36.65 o 
  -4  -8   6      489.45      492.44     88.52 o 
  -3  -8   6      752.14      865.27     97.13 o 
  -2  -8   6      108.57      113.55     21.46 o 
  -1  -8   6      176.51      191.24     19.77 o 
   0  -8   6        4.47       28.03     12.28 o 
   1  -8   6       64.95       62.50     12.52 o 
   2  -8   6      191.00      184.06     19.61 o 
   3  -8   6        0.10       17.24     31.75 o 
   4  -8   6       20.38       33.58     17.15 o 
   5  -8   6       16.88       29.75     16.55 o 
   6  -8   6        0.73       28.05     45.92 o 
  -6  -7   6       41.44       26.60     22.06 o 
  -5  -7   6       45.57       22.99     15.09 o 
  -4  -7   6        2.41       18.63     35.38 o 
  -3  -7   6      216.32        7.56      4.13 o 
  -2  -7   6       59.55       80.48     48.23 o 
  -1  -7   6      363.56      374.76     18.89 o 
   0  -7   6       39.48       41.54      8.44 o 
   1  -7   6     1104.11     1084.68     44.42 o 
   2  -7   6      240.73      196.91     16.13 o 
   3  -7   6      834.91      884.20     42.80 o 
   4  -7   6      630.14      532.45     37.44 o 
   5  -7   6      545.35      514.03     42.54 o 
   6  -7   6       48.30       55.25     22.27 o 
   7  -7   6       15.72       10.32     25.55 o 
  -6  -6   6       13.70       61.72     23.48 o 
  -5  -6   6       42.97       40.55     23.97 o 
  -4  -6   6      920.11     1015.45     43.84 o 
  -3  -6   6     2627.04     2558.80     65.11 o 
  -2  -6   6     1569.76     1735.69     65.57 o 
  -1  -6   6       67.41       32.87      6.13 o 
   0  -6   6     3069.71     3007.24    112.30 o 
   1  -6   6     1663.64     1736.36     44.78 o 
   2  -6   6       70.43       78.58     11.52 o 
   3  -6   6       36.33       29.88     12.37 o 
   4  -6   6      458.07      552.00    100.91 o 
   5  -6   6      446.16      523.71     59.10 o 
   6  -6   6       24.16       47.03     52.36 o 
   7  -6   6       57.60       59.93     31.95 o 
  -7  -5   6       27.80       38.80     48.23 o 
  -6  -5   6        0.62       28.74     23.44 o 
  -5  -5   6      280.80      227.38     27.81 o 
  -4  -5   6     1020.56     1000.18     34.70 o 
  -3  -5   6      364.31      332.90     33.65 o 
  -2  -5   6     1640.57     1823.91     37.30 o 
  -1  -5   6      910.23      850.43     30.38 o 
   0  -5   6    14570.27    15669.17     72.09 o 
   1  -5   6     5655.85     5626.10     89.01 o 
   2  -5   6       24.05       31.40      7.74 o 
   3  -5   6      322.74      266.07     37.42 o 
   4  -5   6       14.10       28.66     14.12 o 
   5  -5   6        0.15       12.04     18.48 o 
   6  -5   6       27.82       10.14     17.18 o 
   7  -5   6       30.43       28.57     20.09 o 
  -7  -4   6       12.93       14.87     25.96 o 
  -6  -4   6      101.28      112.46     17.81 o 
  -5  -4   6      445.05      477.11     55.69 o 
  -4  -4   6       29.30       37.88     10.23 o 
  -3  -4   6     1176.09     1185.51     43.27 o 
  -2  -4   6       36.02       25.39      6.93 o 
  -1  -4   6        0.65        8.79      5.27 o 
   0  -4   6     2611.56     2759.20     34.89 o 
   1  -4   6     1042.36     1019.15     33.28 o 
   2  -4   6      713.70      866.86     19.45 o 
   3  -4   6      141.08      219.08     31.62 o 
   4  -4   6        3.41       29.71     17.33 o 
   5  -4   6      115.60      124.67     35.56 o 
   6  -4   6      170.70      233.76     31.01 o 
   7  -4   6       10.91       55.05     38.74 o 
  -7  -3   6       75.49       56.99     13.53 o 
  -6  -3   6        0.28        0.00     12.83 o 
  -5  -3   6       99.82       93.66     19.69 o 
  -4  -3   6      199.60      220.97     29.49 o 
  -3  -3   6      203.73      243.67     29.92 o 
  -2  -3   6      664.14      632.46     19.99 o 
  -1  -3   6       57.63      105.87     13.18 o 
   0  -3   6     5010.67     5283.70     27.08 o 
   1  -3   6     7426.19     7711.15    101.58 o 
   2  -3   6    11205.82    12117.05    108.22 o 
   3  -3   6     1649.86     1699.04     42.41 o 
   4  -3   6      329.07      279.00     16.40 o 
   5  -3   6      594.45      775.17     78.05 o 
   6  -3   6      150.45      126.65     30.95 o 
   7  -3   6       41.59       18.18     20.91 o 
  -7  -2   6        6.43       45.16     12.59 o 
  -6  -2   6      581.99      756.84     57.92 o 
  -5  -2   6      109.01      148.77     23.21 o 
  -4  -2   6      254.25      311.79     41.97 o 
  -3  -2   6     4115.21     4496.23    119.47 o 
  -2  -2   6     1963.76     2104.29     40.29 o 
  -1  -2   6      427.95      401.49     18.01 o 
   0  -2   6        4.01       12.06      3.36 o 
   1  -2   6       14.20       21.88      3.69 o 
   2  -2   6      594.40      518.83     15.67 o 
   3  -2   6      141.63       99.28     11.81 o 
   4  -2   6       72.72       54.79      9.96 o 
   5  -2   6      328.91      262.25     21.00 o 
   6  -2   6      403.79      449.48     76.60 o 
   7  -2   6       55.24       63.96     20.33 o 
  -8  -1   6       22.97       18.98     11.12 o 
  -7  -1   6      440.44      337.15     39.40 o 
  -6  -1   6      404.05      340.60     54.12 o 
  -5  -1   6      212.26      204.68     23.63 o 
  -4  -1   6      500.12      508.03     40.24 o 
  -3  -1   6      486.87      377.48     37.71 o 
  -2  -1   6       94.68       60.00      9.49 o 
  -1  -1   6      216.53      242.02     18.42 o 
   0  -1   6      131.76      123.54     10.70 o 
   1  -1   6      109.46      149.32     12.27 o 
   2  -1   6     1490.95     1542.93     31.79 o 
   3  -1   6      409.56      461.65     16.53 o 
   4  -1   6      435.17      402.83     31.65 o 
   5  -1   6      114.54      144.10     21.26 o 
   6  -1   6       41.26       56.36     29.68 o 
   7  -1   6        0.31       34.25     22.95 o 
  -8   0   6       56.29       46.31     21.66 o 
  -7   0   6      136.75      149.26     18.36 o 
  -6   0   6      260.46      249.82     37.53 o 
  -5   0   6       53.44       66.23     13.12 o 
  -4   0   6       19.19       35.18     12.29 o 
  -3   0   6      106.20      101.71     16.83 o 
  -2   0   6      198.80      190.92      9.20 o 
  -1   0   6       80.00       75.91      5.97 o 
   0   0   6     2029.01     2282.14     39.35 o 
   1   0   6      126.05      133.01     11.88 o 
   2   0   6     1381.02     1207.83     49.69 o 
   3   0   6     1857.49     1768.24     52.14 o 
   4   0   6     2463.12     2362.64     75.27 o 
   5   0   6      112.75       99.30     18.41 o 
   6   0   6      218.06      159.92     22.94 o 
   7   0   6      279.52      280.31     40.79 o 
  -8   1   6        0.40       18.33     19.76 o 
  -7   1   6        6.90       16.98     13.59 o 
  -6   1   6      130.64      116.36     16.10 o 
  -5   1   6     1125.68     1169.41     68.77 o 
  -4   1   6      218.18      180.48     22.63 o 
  -3   1   6       54.31      121.26     17.00 o 
  -2   1   6     2331.44     2357.04     44.80 o 
  -1   1   6     4997.83     4344.65     25.47 o 
   0   1   6     1860.72     2163.98     20.21 o 
   1   1   6       28.09       46.91      7.16 o 
   2   1   6     1174.98     1373.96     41.14 o 
   3   1   6     2183.69     2308.00     72.30 o 
   4   1   6      454.59      449.45     27.28 o 
   5   1   6        3.83       23.91     11.18 o 
   6   1   6       35.38       62.64     13.31 o 
   7   1   6      300.32      315.84     44.21 o 
  -8   2   6       10.49        9.20     22.06 o 
  -7   2   6        6.10       20.99      9.84 o 
  -6   2   6       28.82       45.09     14.76 o 
  -5   2   6     2432.56     2479.57     83.94 o 
  -4   2   6      712.48      706.11     33.51 o 
  -3   2   6      974.01     1153.49     38.37 o 
  -2   2   6     1114.95      905.45     27.97 o 
  -1   2   6    11195.08    11602.94     63.83 o 
   0   2   6     1095.80      791.14     24.16 o 
   1   2   6     4855.70     5424.95    121.56 o 
   2   2   6      623.29      487.44     27.69 o 
   3   2   6     1303.68     1281.70     46.53 o 
   4   2   6       42.67       64.64     16.50 o 
   5   2   6        7.21       36.28     10.76 o 
   6   2   6       25.06       31.15      9.79 o 
   7   2   6       25.39       33.43     12.77 o 
  -8   3   6        1.34       20.99     20.97 o 
  -7   3   6       24.10       58.50     18.18 o 
  -6   3   6      224.07      236.52     30.29 o 
  -5   3   6     3243.59     3534.51    111.33 o 
  -4   3   6        1.77       19.59      9.13 o 
  -3   3   6      355.43      327.58     18.21 o 
  -2   3   6     2478.79     2703.63     77.92 o 
  -1   3   6      914.52      751.03     36.28 o 
   0   3   6     2985.11     2994.80     59.82 o 
   1   3   6     1723.59     1621.17     32.72 o 
   2   3   6        3.70        9.35      8.58 o 
   3   3   6      850.38      979.56     43.69 o 
   4   3   6        0.35       18.06      9.32 o 
   5   3   6      451.30      508.64     32.40 o 
   6   3   6       39.61       56.40     13.55 o 
   7   3   6       17.67       46.30     12.45 o 
  -8   4   6        8.82       71.43     26.27 o 
  -7   4   6       37.71       39.61     18.51 o 
  -6   4   6       71.58       74.09     14.14 o 
  -5   4   6      651.14      556.94     87.10 o 
  -4   4   6      195.44      258.00     28.64 o 
  -3   4   6        0.23       12.14      9.34 o 
  -2   4   6        1.43       15.89      9.80 o 
  -1   4   6      284.19      281.00     28.20 o 
   0   4   6     2181.85     2229.23     50.15 o 
   1   4   6     1091.03      882.42     29.11 o 
   2   4   6      233.77      202.11     30.81 o 
   3   4   6        2.76        0.00     12.06 o 
   4   4   6       70.02       33.47     17.95 o 
   5   4   6      631.50      604.10     40.38 o 
   6   4   6        8.76       33.94     12.17 o 
   7   4   6       21.17       56.41     21.51 o 
  -7   5   6      122.11      133.06     56.53 o 
  -6   5   6      152.69      148.37     23.58 o 
  -5   5   6     1270.43     1197.82     63.92 o 
  -4   5   6       11.58       14.44     13.49 o 
  -3   5   6      265.39      247.72     28.07 o 
  -2   5   6      262.96      281.17     42.29 o 
  -1   5   6      563.41      468.82     31.22 o 
   0   5   6     4243.00     4014.91     60.66 o 
   1   5   6      699.31      572.83     16.48 o 
   2   5   6        7.21        8.93      7.09 o 
   3   5   6      618.89      584.20     42.15 o 
   4   5   6      561.97      557.06     27.54 o 
   5   5   6      261.60      244.00     20.98 o 
   6   5   6       25.01       51.37     21.59 o 
  -7   6   6      200.03      183.69     73.98 o 
  -6   6   6       24.08       21.39     15.82 o 
  -5   6   6      587.29      501.54     41.28 o 
  -4   6   6      737.35      792.87     84.86 o 
  -3   6   6      635.48      632.94     22.65 o 
  -2   6   6       34.34       21.48      7.29 o 
  -1   6   6      146.98      179.80     29.81 o 
   0   6   6     1258.80     1308.59     45.04 o 
   1   6   6       15.44       16.05      5.53 o 
   2   6   6       77.53       62.74     12.71 o 
   3   6   6       34.55       73.84     19.10 o 
   4   6   6      144.55      182.14     28.37 o 
   5   6   6      327.59      393.10     44.29 o 
   6   6   6        2.24       13.53     29.06 o 
  -7   7   6      142.92      130.82     39.27 o 
  -6   7   6       31.31       52.91     13.63 o 
  -5   7   6       16.90       16.72      9.35 o 
  -4   7   6      334.04      362.75     47.72 o 
  -3   7   6      377.86      384.56     50.20 o 
  -2   7   6      399.30      405.91     42.38 o 
  -1   7   6       18.78       18.16      8.52 o 
   0   7   6      277.31      287.08     41.64 o 
   1   7   6       27.37       16.82      5.44 o 
   2   7   6      495.81      522.48     42.08 o 
   3   7   6       85.09       59.61     23.16 o 
   4   7   6        5.01       16.97     19.36 o 
   5   7   6        3.03       55.04     33.31 o 
   6   7   6        8.12       25.41     15.77 o 
  -7   8   6        0.15       16.23     21.02 o 
  -6   8   6        1.87       40.99     15.09 o 
  -5   8   6       26.96       63.49     21.58 o 
  -4   8   6      244.84      279.01     35.97 o 
  -3   8   6      448.45      521.49     40.20 o 
  -2   8   6      917.35      976.80     28.49 o 
  -1   8   6       23.16       25.13     10.31 o 
   0   8   6      668.49      572.06     35.70 o 
   1   8   6      164.08      176.52     23.12 o 
   2   8   6      445.15      506.23     92.88 o 
   3   8   6       17.39       42.43     28.71 o 
   4   8   6       89.72       77.15     25.16 o 
   5   8   6      411.98      471.04     47.56 o 
  -6   9   6       10.62        8.57     16.85 o 
  -5   9   6      170.47      207.36     29.32 o 
  -4   9   6       16.36       27.27     11.30 o 
  -3   9   6      752.23      769.83     52.11 o 
  -2   9   6     1348.75     1472.76     42.41 o 
  -1   9   6      764.32      757.41     43.18 o 
   0   9   6     2100.48     2249.33     68.53 o 
   1   9   6     2123.11     2169.01    188.24 o 
   2   9   6      525.44      572.60     73.53 o 
   3   9   6        1.12        6.58     17.49 o 
   4   9   6        1.31       22.71     27.97 o 
  -6  10   6      134.03      144.54     28.04 o 
  -5  10   6       22.51       28.99     15.91 o 
  -4  10   6      205.03      158.00     61.96 o 
  -3  10   6      150.72      171.41     22.27 o 
  -2  10   6      258.86      327.66     40.55 o 
  -1  10   6       22.64       17.15     26.79 o 
   0  10   6      184.65      111.72     47.99 o 
   1  10   6        7.38       41.93     19.86 o 
   2  10   6      184.88      272.63     33.46 o 
   3  10   6       32.14        3.94     28.00 o 
   4  10   6        4.80       55.47     23.22 o 
  -5  11   6       93.33      115.29     20.13 o 
  -4  11   6      133.57      120.38     23.91 o 
  -3  11   6        7.31       20.61      8.36 o 
  -2  11   6      589.06      633.90    110.07 o 
  -1  11   6      174.79      185.31     34.33 o 
   0  11   6       19.92       22.69     15.27 o 
   1  11   6        2.37       21.46     10.23 o 
   2  11   6        1.31       17.36     23.24 o 
   3  11   6      119.93       86.26     24.48 o 
  -4  12   6       17.43       18.70     16.96 o 
  -3  12   6        0.79       48.32     23.51 o 
  -2  12   6       17.07       43.08     14.00 o 
  -1  12   6       62.66       84.76     36.91 o 
   0  12   6       14.74       34.63     17.93 o 
   1  12   6       71.40       94.65     24.52 o 
   2  12   6      226.39      263.90     45.95 o 
  -2  13   6      297.57      325.87     74.16 o 
  -1  13   6      280.56      268.81     55.59 o 
   0  13   6      134.20      119.78     31.16 o 
  -1 -13   7        2.25       15.61      9.91 o 
   0 -13   7       38.39       25.93     20.64 o 
   1 -13   7      103.66       75.48     33.96 o 
   2 -13   7       25.91       31.66     25.93 o 
  -2 -12   7      431.47      427.51     83.59 o 
  -1 -12   7       80.03       77.41     18.01 o 
   0 -12   7        8.63       30.19     16.45 o 
   1 -12   7      256.01      255.45     64.08 o 
   2 -12   7       24.33       28.12     30.65 o 
   3 -12   7        1.27       24.22     15.17 o 
   4 -12   7        0.66       15.60     26.43 o 
  -3 -11   7       40.55       40.77     18.85 o 
  -2 -11   7        8.13       18.52     23.92 o 
  -1 -11   7        0.88       34.55     17.06 o 
   0 -11   7      143.23      138.74     27.14 o 
   1 -11   7      140.72      121.98     19.80 o 
   2 -11   7        4.80        8.03     14.50 o 
   3 -11   7       29.13       51.74     19.92 o 
   4 -11   7       14.05        9.27     11.10 o 
   5 -11   7        0.22       28.85     21.24 o 
  -4 -10   7        0.36        0.00     18.64 o 
  -3 -10   7      367.95      311.43     55.84 o 
  -2 -10   7      278.96      247.66     38.30 o 
  -1 -10   7      670.30      844.50     63.38 o 
   0 -10   7        8.40        0.00     13.03 o 
   1 -10   7       99.63       88.71     16.71 o 
   2 -10   7       56.86       55.78     16.34 o 
   3 -10   7      202.38      232.92     68.87 o 
   4 -10   7       41.02       51.92     31.16 o 
   5 -10   7        0.63        8.91     16.99 o 
  -5  -9   7       43.41       61.23     22.21 o 
  -4  -9   7       44.16       91.06     15.01 o 
  -3  -9   7       31.79       31.41     25.64 o 
  -2  -9   7       21.31       14.45     23.86 o 
  -1  -9   7      345.76      355.16     60.97 o 
   0  -9   7      456.75      485.72     26.70 o 
   1  -9   7      234.36      183.60     22.94 o 
   2  -9   7      171.56      233.76     33.00 o 
   3  -9   7      384.90      450.24     42.29 o 
   4  -9   7       62.46      101.15     24.77 o 
   5  -9   7        1.57        0.00     18.28 o 
   6  -9   7       38.07       63.21     19.51 o 
  -6  -8   7      218.25      145.52     38.96 o 
  -5  -8   7      130.94      127.07     21.96 o 
  -4  -8   7      624.03      645.37    119.47 o 
  -3  -8   7      352.45      423.80     87.33 o 
  -2  -8   7     1146.90     1185.67    158.44 o 
  -1  -8   7      210.27      188.43     26.20 o 
   0  -8   7       47.67       34.14      9.37 o 
   1  -8   7      107.09      117.83     16.49 o 
   2  -8   7        7.67       11.65      5.99 o 
   3  -8   7      221.22      322.37     53.93 o 
   4  -8   7        0.18       20.53     29.95 o 
   5  -8   7       13.41       49.29     20.16 o 
   6  -8   7       46.69       17.36     20.49 o 
  -6  -7   7      217.55      189.37     40.64 o 
  -5  -7   7       24.41       25.70     24.07 o 
  -4  -7   7      367.27      452.84     37.75 o 
  -3  -7   7       78.70       83.88     19.46 o 
  -2  -7   7     1097.94     1139.26     58.09 o 
  -1  -7   7      244.61      200.52     25.91 o 
   0  -7   7       53.96       50.62     10.23 o 
   1  -7   7       69.59       72.75     12.82 o 
   2  -7   7        0.62       13.92      5.11 o 
   3  -7   7        1.21       32.98     16.92 o 
   4  -7   7      340.40      327.84     46.12 o 
   5  -7   7       46.71       76.93     22.44 o 
   6  -7   7        0.80       48.82     26.11 o 
   7  -7   7       13.29       66.62     33.87 o 
  -6  -6   7       21.98       39.27     19.67 o 
  -5  -6   7      103.11       81.43     25.05 o 
  -4  -6   7        2.22       10.33      6.31 o 
  -3  -6   7       31.94       33.21      8.31 o 
  -2  -6   7        1.27        8.93      3.89 o 
  -1  -6   7      147.50      142.13     12.99 o 
   0  -6   7     1032.20      943.73     62.94 o 
   1  -6   7     4505.49     4809.19     88.32 o 
   2  -6   7       21.18       32.87      5.67 o 
   3  -6   7      606.77      633.25     29.30 o 
   4  -6   7      932.04     1039.96     61.57 o 
   5  -6   7      332.45      297.95     43.82 o 
   6  -6   7       82.02       60.60     30.01 o 
   7  -6   7       64.13       71.77     26.94 o 
  -7  -5   7       17.31       26.04     19.94 o 
  -6  -5   7        0.85       39.90     18.13 o 
  -5  -5   7      249.76      252.22     26.72 o 
  -4  -5   7      225.14      248.97     32.95 o 
  -3  -5   7     1225.55     1043.78     68.42 o 
  -2  -5   7      532.29      436.26     27.96 o 
  -1  -5   7     5651.93     5884.30     83.65 o 
   0  -5   7     2666.31     2568.56     99.46 o 
   1  -5   7     9536.58     9580.57    106.15 o 
   2  -5   7        6.16       13.16      8.68 o 
   3  -5   7      682.44      665.86     43.33 o 
   4  -5   7      193.00      279.73     62.34 o 
   5  -5   7        4.27        6.69     15.92 o 
   6  -5   7        1.12       50.70     18.32 o 
   7  -5   7       49.71       66.42     22.29 o 
  -7  -4   7      120.55      168.77     42.54 o 
  -6  -4   7       11.65       25.37      9.15 o 
  -5  -4   7      735.30      808.17     44.20 o 
  -4  -4   7     1028.91      989.59     50.92 o 
  -3  -4   7      267.26      304.51     36.88 o 
  -2  -4   7       11.40       17.40      6.92 o 
  -1  -4   7     2135.28     2153.14     49.47 o 
   0  -4   7        1.56       14.14      5.94 o 
   1  -4   7     2179.90     2386.82     44.53 o 
   2  -4   7      430.25      377.66     13.24 o 
   3  -4   7      715.54      877.31     43.80 o 
   4  -4   7       91.53       30.45     17.21 o 
   5  -4   7       80.41       97.45     28.30 o 
   6  -4   7      109.66      118.49     24.55 o 
   7  -4   7       65.75      115.14     26.28 o 
  -7  -3   7       18.16       16.45     10.72 o 
  -6  -3   7        0.93       26.30     13.38 o 
  -5  -3   7      407.30      405.86     51.20 o 
  -4  -3   7       20.24       40.87     13.05 o 
  -3  -3   7      683.42      797.17     30.25 o 
  -2  -3   7      963.31      960.89     40.14 o 
  -1  -3   7     1398.89     1364.87     32.43 o 
   0  -3   7      129.08      116.94     13.38 o 
   1  -3   7     2145.88     2047.54     39.45 o 
   3  -3   7      225.72      309.38     27.98 o 
   4  -3   7       17.12       16.59      4.09 o 
   5  -3   7      357.69      335.19     66.33 o 
   6  -3   7      222.85      232.96     45.57 o 
   7  -3   7       15.75       57.79     32.92 o 
  -7  -2   7      621.77      715.17     80.03 o 
  -6  -2   7       16.56       51.21     12.74 o 
  -5  -2   7        9.51       12.21     14.44 o 
  -4  -2   7       19.37       39.36      9.49 o 
  -3  -2   7      221.04      225.25     32.83 o 
  -2  -2   7     1583.47     1592.38     60.52 o 
  -1  -2   7     1348.64     1459.63     27.72 o 
   0  -2   7      484.69      601.65     15.00 o 
   1  -2   7     5695.67     5331.38     51.19 o 
   2  -2   7     8875.71     8984.03     72.15 o 
   3  -2   7      498.63      437.50     18.13 o 
   4  -2   7      145.05      141.42     22.03 o 
   5  -2   7     1073.12     1002.67     54.18 o 
   6  -2   7      276.14      253.14     35.44 o 
   7  -2   7        4.34       23.44     20.34 o 
  -8  -1   7       28.85       36.86     11.82 o 
  -7  -1   7      474.48      475.37     43.03 o 
  -6  -1   7      676.25      779.24     44.15 o 
  -5  -1   7      285.00      330.04     48.68 o 
  -4  -1   7     2230.40     2328.93     57.46 o 
  -3  -1   7     4131.49     4213.53     60.85 o 
  -2  -1   7      605.23      513.89     29.89 o 
  -1  -1   7       60.73       36.47      4.70 o 
   0  -1   7      363.96      387.57     12.67 o 
   1  -1   7        5.67        3.24      5.27 o 
   2  -1   7      258.19      301.80     17.26 o 
   3  -1   7       78.80      104.64     14.30 o 
   4  -1   7      386.72      489.77     47.34 o 
   5  -1   7      321.00      316.17     32.66 o 
   6  -1   7       46.99       83.21     23.88 o 
   7  -1   7       52.33       28.46     33.05 o 
  -8   0   7      111.62      109.67     23.16 o 
  -7   0   7      132.22      119.95     20.94 o 
  -6   0   7      321.77      256.71     24.05 o 
  -5   0   7        5.24       26.20     10.01 o 
  -4   0   7      908.49     1032.07     50.45 o 
  -3   0   7     1934.79     1985.55     92.02 o 
  -2   0   7      141.05      125.83     12.78 o 
  -1   0   7       40.69       21.30      3.76 o 
   0   0   7      198.37      240.38     10.55 o 
   1   0   7     1127.30     1231.98     44.10 o 
   2   0   7      908.38      911.57     39.94 o 
   3   0   7     4234.88     3876.80    119.17 o 
   4   0   7       36.35       39.57     14.20 o 
   5   0   7      542.43      576.47     43.19 o 
   6   0   7       40.26       32.43     10.33 o 
   7   0   7      164.51      113.79     26.96 o 
  -8   1   7       63.11       71.23     17.65 o 
  -7   1   7       30.74       47.17     11.61 o 
  -6   1   7        1.79        5.32     11.50 o 
  -5   1   7      236.26      238.27     20.77 o 
  -4   1   7      834.39      792.32     46.71 o 
  -3   1   7       23.02       13.26      7.29 o 
  -2   1   7     1347.91     1400.57     30.19 o 
  -1   1   7     1811.70     1550.81     31.16 o 
   0   1   7       10.04        1.16      4.44 o 
   1   1   7      116.63      133.37     15.79 o 
   2   1   7      119.61       97.21     19.86 o 
   3   1   7     1858.81     1984.18     57.21 o 
   4   1   7     1281.13     1344.47     47.74 o 
   5   1   7      528.32      569.22     28.64 o 
   6   1   7      118.14      157.16     26.02 o 
   7   1   7      102.26      132.10     26.34 o 
  -8   2   7       10.61       16.54     31.36 o 
  -7   2   7        1.19        0.00     15.98 o 
  -6   2   7        9.05       11.55      9.89 o 
  -5   2   7      666.22      609.95     36.20 o 
  -4   2   7      589.95      546.82     21.25 o 
  -3   2   7      501.64      446.27     24.84 o 
  -2   2   7    18056.22    17901.51    212.81 o 
  -1   2   7     5006.34     5275.74     79.16 o 
   0   2   7     2711.48     2409.36     49.13 o 
   1   2   7     1132.96     1275.11     42.98 o 
   2   2   7      669.89      700.27     47.39 o 
   3   2   7      368.78      346.06     30.22 o 
   4   2   7     1155.05     1162.96     42.10 o 
   5   2   7      297.91      358.28     45.37 o 
   6   2   7       33.19       57.85     14.36 o 
   7   2   7       55.57       74.54     17.21 o 
  -8   3   7       11.12       25.07     33.43 o 
  -7   3   7       55.09       47.82     17.34 o 
  -6   3   7      109.50      125.93     21.52 o 
  -5   3   7      134.60      131.13     18.26 o 
  -4   3   7      622.72      640.47     32.63 o 
  -3   3   7      262.53      285.45     38.53 o 
  -2   3   7    12638.42    13222.78    120.83 o 
  -1   3   7     4297.71     4372.93     94.29 o 
   0   3   7     1449.70     1453.97     37.51 o 
   1   3   7        9.97       14.85      4.88 o 
   2   3   7     4352.42     4545.88    143.07 o 
   3   3   7      236.74      215.94     25.83 o 
   4   3   7      293.97      272.39     40.56 o 
   5   3   7      469.43      538.37     82.03 o 
   6   3   7        0.78       43.21     11.44 o 
   7   3   7        2.69        2.13     22.19 o 
  -8   4   7        3.11       11.98     15.09 o 
  -7   4   7       68.54       81.45     20.08 o 
  -6   4   7      341.08      391.14     33.61 o 
  -5   4   7      264.92      198.98     25.41 o 
  -4   4   7     1552.30     1533.19    117.31 o 
  -3   4   7      288.21      325.53     30.65 o 
  -2   4   7        0.16       16.22     13.08 o 
  -1   4   7     3472.49     3662.00     51.50 o 
   0   4   7     6148.95     6612.11     86.50 o 
   1   4   7      439.15      401.65     22.37 o 
   2   4   7      100.67      153.57     26.36 o 
   3   4   7      137.29      120.90     18.79 o 
   4   4   7        2.86       51.07     29.10 o 
   5   4   7      479.77      512.57     36.54 o 
   6   4   7        0.59       11.85      9.53 o 
  -7   5   7       87.80      109.10     37.80 o 
  -6   5   7      414.25      401.76     33.70 o 
  -5   5   7      146.64      137.06     20.73 o 
  -4   5   7     1125.74     1134.64     51.67 o 
  -3   5   7       39.08       41.14     10.91 o 
  -2   5   7      114.47      140.59     18.49 o 
  -1   5   7     1518.92     1503.43     61.54 o 
   0   5   7     3114.01     2996.83     47.27 o 
   1   5   7      692.33      618.53     18.70 o 
   2   5   7      326.06      346.72     25.71 o 
   3   5   7      381.04      424.40     46.93 o 
   4   5   7      229.16      217.60     17.31 o 
   5   5   7      606.82      563.89     53.17 o 
   6   5   7       25.56       38.40     18.56 o 
  -7   6   7       95.18       54.40     34.67 o 
  -6   6   7      233.07      274.78     41.19 o 
  -5   6   7       24.78       29.27     10.34 o 
  -4   6   7     3264.59     3512.52     65.47 o 
  -3   6   7      995.08      986.10     37.20 o 
  -2   6   7      142.86      159.46     23.76 o 
  -1   6   7      587.94      601.38     34.95 o 
   0   6   7     2178.14     2128.51    108.01 o 
   1   6   7      571.19      589.75     51.50 o 
   2   6   7       96.63       96.06     16.41 o 
   3   6   7      582.92      568.65     27.56 o 
   4   6   7       61.05       90.77     20.55 o 
   5   6   7        4.25       20.36     25.78 o 
   6   6   7       64.92       71.30     55.94 o 
  -7   7   7        0.86       25.91     15.51 o 
  -6   7   7       15.89       71.14     17.57 o 
  -5   7   7       57.96       86.74     21.89 o 
  -4   7   7      627.73      648.86     34.86 o 
  -3   7   7      338.07      348.40     48.56 o 
  -2   7   7      215.85      208.59     27.90 o 
  -1   7   7      986.07     1050.38     25.18 o 
   0   7   7       18.39       17.22      9.28 o 
   1   7   7      860.89      810.42     21.09 o 
   2   7   7      294.88      329.48     36.71 o 
   3   7   7       67.67       76.76     21.64 o 
   4   7   7       35.66       19.31     15.89 o 
   5   7   7        0.56       33.78     20.04 o 
  -7   8   7        2.14       38.48     17.64 o 
  -6   8   7       79.95       52.31     20.93 o 
  -5   8   7      185.24      178.05     25.01 o 
  -4   8   7        9.63       20.19     10.30 o 
  -3   8   7      427.65      437.47     56.04 o 
  -2   8   7      523.66      524.34     51.01 o 
  -1   8   7      272.99      319.48     46.84 o 
   0   8   7      811.78      889.97     31.93 o 
   1   8   7       94.19      102.24     21.62 o 
   2   8   7      325.30      293.62     43.58 o 
   3   8   7      127.72      160.83     49.15 o 
   4   8   7       37.92       31.06     18.22 o 
   5   8   7       89.15      114.64     34.35 o 
  -6   9   7      215.99      150.13     25.02 o 
  -5   9   7       72.10       49.58     29.33 o 
  -4   9   7      156.26      141.38     21.80 o 
  -3   9   7      273.52      283.22     25.62 o 
  -2   9   7      629.08      712.83     46.12 o 
  -1   9   7       49.88       42.14     15.13 o 
   0   9   7        6.45       13.92      8.27 o 
   1   9   7      428.22      372.62     91.17 o 
   2   9   7      361.68      437.61     68.56 o 
   3   9   7        1.03       17.73     23.07 o 
   4   9   7       20.66       30.05     25.07 o 
  -6  10   7       68.68       82.36     19.92 o 
  -5  10   7       66.25       43.99     20.45 o 
  -4  10   7       30.05       53.55     20.75 o 
  -3  10   7      103.76      112.93     18.79 o 
  -2  10   7      613.46      692.07     36.92 o 
  -1  10   7      113.35      108.42     15.74 o 
   0  10   7        2.13        1.06     17.66 o 
   1  10   7     1167.43     1277.46     58.30 o 
   2  10   7       62.08       46.63     20.68 o 
   3  10   7        9.81       29.01     15.81 o 
   4  10   7        0.04       38.58     22.33 o 
  -5  11   7        0.68       22.77     13.38 o 
  -4  11   7      102.75       79.50     14.46 o 
  -3  11   7       32.50       39.93     26.14 o 
  -2  11   7       10.52       31.82     51.92 o 
  -1  11   7      104.45       85.40     24.74 o 
   0  11   7       75.87       75.07     23.69 o 
   1  11   7      121.92      145.07     25.31 o 
   2  11   7        7.24       39.88     12.72 o 
   3  11   7      131.16      122.46     35.95 o 
  -4  12   7       68.16       71.11     14.85 o 
  -3  12   7        0.68        8.68     11.93 o 
  -2  12   7      184.54      151.33     41.08 o 
  -1  12   7        3.29       47.49     21.80 o 
   0  12   7        6.54       33.05     18.20 o 
   1  12   7       22.55       21.75     20.29 o 
   2  12   7      205.28      223.17     59.99 o 
  -2  13   7       69.00       96.84     53.25 o 
  -1  13   7      107.85       77.49     30.09 o 
   0 -13   8       28.78       28.41     13.05 o 
   1 -13   8      205.19      145.13     60.42 o 
   2 -13   8      148.95      229.35     49.44 o 
  -2 -12   8       54.10       81.48     34.82 o 
  -1 -12   8      174.84      177.06     40.57 o 
   0 -12   8      120.96      129.92     26.39 o 
   1 -12   8       40.43       43.70     21.86 o 
   2 -12   8       13.17       39.69     18.08 o 
   3 -12   8        5.48        8.56     23.10 o 
  -3 -11   8      132.77      140.47     34.09 o 
  -2 -11   8       22.75       31.89     15.32 o 
  -1 -11   8       49.41       43.97     13.49 o 
   0 -11   8      232.83      232.30     40.96 o 
   1 -11   8      113.84      115.01     27.27 o 
   2 -11   8       60.40       49.51     14.40 o 
   3 -11   8       44.60       70.36     16.57 o 
   4 -11   8        6.25       18.06     14.80 o 
  -4 -10   8       18.11       32.54     41.49 o 
  -3 -10   8        2.79        9.69     10.68 o 
  -2 -10   8       33.47       21.09     13.42 o 
  -1 -10   8      395.14      461.51     73.39 o 
   0 -10   8      435.70      406.73     39.42 o 
   1 -10   8        3.14       17.17      6.03 o 
   2 -10   8        0.82       19.49     14.35 o 
   3 -10   8      102.30      128.52     26.67 o 
   4 -10   8        3.07       23.92     18.25 o 
   5 -10   8        4.85        9.47     30.39 o 
  -5  -9   8      142.49      140.21     27.33 o 
  -4  -9   8       14.05       13.92     12.24 o 
  -3  -9   8       16.05       29.87     28.26 o 
  -2  -9   8      260.55      307.19     59.15 o 
  -1  -9   8      230.95      166.21     31.95 o 
   0  -9   8      532.52      676.70     28.00 o 
   1  -9   8      716.99      741.48     20.49 o 
   2  -9   8      504.24      589.91     38.04 o 
   3  -9   8     1035.97     1087.51    101.06 o 
   4  -9   8      176.36      206.07     47.40 o 
   5  -9   8        1.30       25.44     16.90 o 
   6  -9   8        2.57       25.57     19.96 o 
  -5  -8   8      131.98      142.74     30.84 o 
  -4  -8   8       18.38        0.00     29.77 o 
  -3  -8   8      568.67      711.13     84.39 o 
  -2  -8   8     1694.91     1873.09     77.77 o 
  -1  -8   8      368.08      336.45     29.82 o 
   0  -8   8        1.13       30.26      8.69 o 
   1  -8   8      471.68      560.96     55.58 o 
   2  -8   8       32.48       49.22     11.56 o 
   3  -8   8       14.01       23.33     16.34 o 
   4  -8   8        5.52       23.38     10.74 o 
   5  -8   8        4.13       39.73     15.51 o 
   6  -8   8      124.24       97.37     19.84 o 
  -6  -7   8      154.98      115.29     61.13 o 
  -5  -7   8       98.86       96.41     36.09 o 
  -4  -7   8       22.53       40.07     16.34 o 
  -3  -7   8       40.36       50.75     15.08 o 
  -2  -7   8      388.39      330.43     45.07 o 
  -1  -7   8       35.07       22.92      7.57 o 
   0  -7   8        0.19       19.50      6.58 o 
   1  -7   8      125.79      120.75     15.71 o 
   2  -7   8      670.87      662.09     54.13 o 
   3  -7   8      227.30      245.96     41.14 o 
   4  -7   8      556.69      600.73     94.63 o 
   5  -7   8       57.59       35.53     19.37 o 
   6  -7   8       25.34       49.16     23.66 o 
  -6  -6   8       33.36       36.06     17.38 o 
  -5  -6   8       40.72       46.99     24.72 o 
  -4  -6   8      763.15      937.90     35.39 o 
  -3  -6   8      203.12      217.65     30.86 o 
  -2  -6   8      541.14      605.22     18.67 o 
  -1  -6   8      473.66      533.66     19.73 o 
   0  -6   8        2.12        3.03     10.88 o 
   1  -6   8        2.31       15.92      9.38 o 
   2  -6   8      253.38      204.47     20.29 o 
   3  -6   8      244.56      251.06     39.16 o 
   4  -6   8      916.07      998.01    131.89 o 
   5  -6   8      230.62      269.85     90.55 o 
   6  -6   8        6.74       75.62     36.59 o 
   7  -6   8       10.56       13.34     13.93 o 
  -7  -5   8       40.94       41.26     43.56 o 
  -6  -5   8       45.22       43.96     23.94 o 
  -5  -5   8        5.25        8.95     13.44 o 
  -4  -5   8      294.89      353.71     29.35 o 
  -3  -5   8       68.57       62.86      9.49 o 
  -2  -5   8      205.89      212.54     31.61 o 
  -1  -5   8     1221.59     1086.47     42.35 o 
   0  -5   8     2727.66     2827.67     54.57 o 
   1  -5   8     2185.41     2195.58     35.21 o 
   2  -5   8     4475.92     4934.94    101.19 o 
   3  -5   8       40.90       40.69     17.07 o 
   4  -5   8      548.06      631.79     41.85 o 
   5  -5   8       83.36      156.47     40.52 o 
   6  -5   8        0.56       25.72     11.47 o 
   7  -5   8       24.82       19.19     11.70 o 
  -7  -4   8       62.45       51.65     17.34 o 
  -6  -4   8      258.83      261.91     36.31 o 
  -5  -4   8      199.25      221.94     25.81 o 
  -4  -4   8      680.78      702.32     47.68 o 
  -3  -4   8      282.71      317.21     23.25 o 
  -2  -4   8      295.48      377.88     40.11 o 
  -1  -4   8      215.82      186.27     24.26 o 
   0  -4   8     4231.63     4218.57     39.93 o 
   1  -4   8       94.60       92.80     12.13 o 
   2  -4   8       93.67       89.91     10.83 o 
   3  -4   8      221.49      243.97     20.33 o 
   4  -4   8       90.43      124.52     37.47 o 
   5  -4   8      122.37      130.86     28.10 o 
   6  -4   8       37.25       60.08     18.76 o 
   7  -4   8       29.83       67.84     20.60 o 
  -7  -3   8       14.00       27.70      9.89 o 
  -6  -3   8      198.26      238.20     33.12 o 
  -5  -3   8      419.57      468.04     49.75 o 
  -4  -3   8      204.78      218.05     29.05 o 
  -3  -3   8      580.99      680.31     26.14 o 
  -2  -3   8     3368.05     3670.44     63.92 o 
  -1  -3   8       70.11       39.06      6.81 o 
   0  -3   8      332.57      341.30     15.85 o 
   1  -3   8      734.47      695.44     23.87 o 
   2  -3   8       54.71       63.98      8.45 o 
   3  -3   8      434.38      379.35     18.66 o 
   4  -3   8       28.20       22.34      6.73 o 
   5  -3   8      265.28      352.45     32.48 o 
   6  -3   8      440.69      454.20     38.14 o 
   7  -3   8        5.70       22.46     20.31 o 
  -7  -2   8       11.33       17.29     12.86 o 
  -6  -2   8       47.71       71.59     13.66 o 
  -5  -2   8        6.44       25.13     14.55 o 
  -4  -2   8        2.95       11.63     12.78 o 
  -3  -2   8       43.27       30.63      8.74 o 
  -2  -2   8      470.50      440.92     13.89 o 
  -1  -2   8      237.12      231.92     14.02 o 
   0  -2   8      961.43      834.31     27.75 o 
   1  -2   8     5317.31     5128.34     67.04 o 
   2  -2   8     4812.93     4461.32     64.90 o 
   3  -2   8     1657.96     1665.88     36.31 o 
   4  -2   8      587.41      566.40     18.96 o 
   5  -2   8       53.70       22.67     10.85 o 
   6  -2   8      191.44      175.05     27.15 o 
   7  -2   8        0.40       41.37     21.14 o 
  -8  -1   8       86.78       36.21     25.22 o 
  -7  -1   8      277.51      228.84     36.27 o 
  -6  -1   8      477.26      518.96     61.78 o 
  -5  -1   8     1043.60     1042.30     57.05 o 
  -4  -1   8      643.53      596.42     72.47 o 
  -3  -1   8     1904.14     1655.13     56.52 o 
  -2  -1   8      369.00      300.40     15.70 o 
  -1  -1   8      437.07      563.39     38.28 o 
   0  -1   8        3.78       12.93      8.49 o 
   1  -1   8     6189.73     5827.92     61.97 o 
   2  -1   8     1360.79     1348.39     48.28 o 
   3  -1   8      113.55      105.76     23.41 o 
   4  -1   8      789.35      743.73     36.04 o 
   5  -1   8        9.26       27.80     13.84 o 
   6  -1   8        5.18       10.13     14.99 o 
   7  -1   8        0.58       57.21     26.41 o 
  -8   0   8       34.28       40.76     11.63 o 
  -7   0   8      412.58      396.39     60.29 o 
  -6   0   8       91.90       76.80     16.55 o 
  -5   0   8      871.44      908.53     66.58 o 
  -4   0   8     1833.29     1958.62     54.45 o 
  -3   0   8     7245.24     7551.44    100.30 o 
  -2   0   8     1301.40     1228.15     36.98 o 
  -1   0   8      115.81      164.81      6.95 o 
   0   0   8       68.85       58.99      6.11 o 
   1   0   8     1071.73     1138.12     67.35 o 
   2   0   8      510.36      457.03     30.10 o 
   3   0   8     1020.79      967.92     36.78 o 
   4   0   8      731.86      853.22     33.10 o 
   5   0   8       45.54       66.01     14.97 o 
   6   0   8       50.39       37.12     11.04 o 
   7   0   8       46.21       30.49     21.65 o 
  -8   1   8       46.98       60.94     14.55 o 
  -7   1   8      100.70      113.68     18.68 o 
  -6   1   8      163.81      162.60     21.29 o 
  -5   1   8       10.18       28.75     17.08 o 
  -4   1   8        1.43       28.55     10.77 o 
  -3   1   8      398.73      489.68     37.04 o 
  -2   1   8     2271.23     2539.26     48.30 o 
  -1   1   8      385.65      559.50     24.62 o 
   0   1   8       41.85       29.10      5.27 o 
   1   1   8      878.69     1024.34     46.95 o 
   2   1   8     1809.90     1931.40     68.22 o 
   3   1   8     1193.50     1252.40     65.97 o 
   4   1   8      939.32      977.97     37.92 o 
   5   1   8        1.18       11.67     11.55 o 
   6   1   8      335.51      297.72     40.84 o 
   7   1   8      206.24      277.59     38.51 o 
  -8   2   8       14.26       11.03     16.68 o 
  -7   2   8       43.94       66.53     28.56 o 
  -6   2   8      232.31      173.92     17.76 o 
  -5   2   8        4.65       12.49     18.92 o 
  -4   2   8      775.94      866.20     47.37 o 
  -3   2   8     2184.75     2113.11     47.37 o 
  -2   2   8     8965.03     8585.16    110.32 o 
  -1   2   8     3564.39     3627.79     68.36 o 
   0   2   8       30.81       69.94     16.05 o 
   1   2   8     1030.84     1056.73     39.75 o 
   2   2   8     1659.34     1855.38     65.70 o 
   3   2   8      623.37      473.16     21.99 o 
   4   2   8       45.61       51.42     17.80 o 
   5   2   8      401.38      467.52     35.17 o 
   6   2   8      172.88      210.86     28.64 o 
   7   2   8      110.57      106.55     48.02 o 
  -8   3   8       34.73       87.59     33.55 o 
  -7   3   8       34.81       37.89     20.19 o 
  -6   3   8      257.29      308.75     35.60 o 
  -5   3   8      104.75       87.22     17.41 o 
  -4   3   8      186.83      207.86     27.70 o 
  -3   3   8      665.99      684.97     44.05 o 
  -2   3   8      352.70      301.24     31.17 o 
  -1   3   8    10769.75    11135.49    124.37 o 
   0   3   8     8337.63     8865.59     87.40 o 
   1   3   8     1331.27     1217.58     42.70 o 
   2   3   8     1624.01     1567.42     92.74 o 
   3   3   8      439.26      403.90     32.05 o 
   4   3   8       44.58       53.40     15.51 o 
   5   3   8       40.48       48.97     14.40 o 
   6   3   8       19.59       33.90     12.01 o 
   7   3   8        2.04       27.64      9.66 o 
  -7   4   8       53.51       79.85     32.69 o 
  -6   4   8       35.89       49.67     14.14 o 
  -5   4   8      642.39      670.30     81.60 o 
  -4   4   8      302.73      330.78     31.53 o 
  -3   4   8      214.38      240.58     25.78 o 
  -2   4   8       36.74       31.71      9.36 o 
  -1   4   8      153.13      170.58     28.43 o 
   0   4   8      266.91      320.46     44.45 o 
   1   4   8      551.78      629.62     41.85 o 
   2   4   8      220.40      219.48     32.81 o 
   3   4   8        8.88        9.09     14.55 o 
   4   4   8       77.82       81.35     20.71 o 
   5   4   8       38.66       35.54     22.04 o 
   6   4   8       12.92       14.46     10.68 o 
  -7   5   8       43.88       41.90     37.80 o 
  -6   5   8      258.45      225.14     34.40 o 
  -5   5   8        3.28        6.09     10.80 o 
  -4   5   8     1582.35     1683.42     47.64 o 
  -3   5   8        7.24       45.92     14.81 o 
  -2   5   8      449.43      476.17     70.23 o 
  -1   5   8     1832.04     1793.72     84.31 o 
   0   5   8     3641.37     3772.56     83.86 o 
   1   5   8     2831.22     2869.36     67.80 o 
   2   5   8      404.44      453.36     31.00 o 
   3   5   8      372.64      364.11     24.53 o 
   4   5   8      406.96      348.54     21.76 o 
   5   5   8       62.75       87.45     16.18 o 
   6   5   8       98.48       69.80     24.39 o 
  -7   6   8       46.92       45.21     25.87 o 
  -6   6   8       49.82       80.25     30.95 o 
  -5   6   8     1312.50     1154.97    122.66 o 
  -4   6   8      827.05      930.12     44.26 o 
  -3   6   8      547.24      657.87     70.83 o 
  -2   6   8      163.08      156.37     24.64 o 
  -1   6   8      621.61      601.06     65.55 o 
   0   6   8      820.67      803.31     40.89 o 
   1   6   8      798.69      785.17     46.91 o 
   2   6   8      215.60      273.55     34.94 o 
   3   6   8      280.78      258.33     37.58 o 
   4   6   8     1021.59     1265.28    163.96 o 
   5   6   8      159.45      133.09     22.84 o 
   6   6   8       14.65        9.33     17.98 o 
  -7   7   8      159.63      168.36     24.61 o 
  -6   7   8      203.91      190.99     35.94 o 
  -5   7   8      502.16      628.20     84.35 o 
  -4   7   8      845.58      873.52     80.51 o 
  -3   7   8      333.45      340.01     27.58 o 
  -2   7   8      901.28      952.38     34.71 o 
  -1   7   8     2101.72     2231.42     60.19 o 
   0   7   8     2036.90     2091.48     60.65 o 
   1   7   8       83.11      101.02     18.10 o 
   2   7   8      140.51      137.11     23.36 o 
   3   7   8      133.69      119.75     23.49 o 
   4   7   8        3.75       14.71     21.80 o 
   5   7   8      211.35      190.60     47.82 o 
  -6   8   8        0.98        9.29     14.20 o 
  -5   8   8      302.47      266.39     34.60 o 
  -4   8   8       47.62       54.17     10.76 o 
  -3   8   8       31.56       42.32     14.59 o 
  -2   8   8       52.89       56.99     10.73 o 
  -1   8   8       68.06       74.52     14.79 o 
   0   8   8      753.92      757.14     35.65 o 
   1   8   8     2403.21     2356.49     74.02 o 
   2   8   8      211.41      230.97     48.56 o 
   3   8   8       31.40       47.43     20.94 o 
   4   8   8       13.90       17.07     19.21 o 
   5   8   8       69.91      107.51     27.40 o 
  -6   9   8       51.48       73.57     25.08 o 
  -5   9   8       19.04       41.26     15.44 o 
  -4   9   8      486.49      489.45     73.54 o 
  -3   9   8      658.02      659.60     46.53 o 
  -2   9   8      145.06      180.00     30.12 o 
  -1   9   8      139.34      159.14     24.12 o 
   0   9   8       17.49       34.34      9.38 o 
   1   9   8     1303.66     1285.05     46.15 o 
   2   9   8       81.90       83.82     34.61 o 
   3   9   8        8.36        9.51     15.77 o 
   4   9   8        1.44       17.09     15.78 o 
  -5  10   8       39.30       23.26     25.96 o 
  -4  10   8        2.93        5.03     12.81 o 
  -3  10   8      353.59      375.06     48.08 o 
  -2  10   8       51.23       43.56     13.04 o 
  -1  10   8      237.43      227.43     48.25 o 
   0  10   8       99.02      148.39     58.00 o 
   1  10   8      409.48      406.89     81.11 o 
   2  10   8      166.27      118.71     39.31 o 
   3  10   8        3.56       10.20     10.25 o 
  -5  11   8       15.74       52.43     18.31 o 
  -4  11   8       39.16       62.12     22.20 o 
  -3  11   8       21.45       32.99     11.26 o 
  -2  11   8       45.38       67.00     17.94 o 
  -1  11   8       10.48       25.77     19.06 o 
   0  11   8      243.62      236.88     61.04 o 
   1  11   8       23.42       59.27     24.22 o 
   2  11   8        7.73       50.99     24.76 o 
   3  11   8        2.32       25.28     16.25 o 
  -4  12   8       14.19       32.86     16.95 o 
  -3  12   8        6.81        6.20     17.49 o 
  -2  12   8       50.74       33.71     18.04 o 
  -1  12   8      292.74      312.73     53.44 o 
   0  12   8      100.20      118.04     29.79 o 
   1  12   8       20.09       77.75     71.26 o 
   0 -13   9        1.62       26.58     21.50 o 
   1 -13   9        3.05        0.00     21.98 o 
  -2 -12   9      126.01      118.38     31.07 o 
  -1 -12   9       22.89       57.26     24.87 o 
   0 -12   9      217.51      166.10     35.01 o 
   1 -12   9      199.02      122.91     59.72 o 
   2 -12   9       29.84       39.33     22.68 o 
   3 -12   9        2.14        0.00     20.85 o 
  -3 -11   9       73.71       73.92     18.05 o 
  -2 -11   9      228.82      230.79     42.31 o 
  -1 -11   9        1.67       33.27     11.30 o 
   0 -11   9      279.85      273.20     57.17 o 
   1 -11   9      537.26      553.96    130.71 o 
   2 -11   9       14.83        9.98     11.60 o 
   3 -11   9       21.98       50.00     17.31 o 
   4 -11   9       11.54        9.09      6.88 o 
  -4 -10   9      138.52      109.26     26.17 o 
  -3 -10   9      120.21      102.79     38.03 o 
  -2 -10   9        2.75       19.61     17.55 o 
  -1 -10   9      218.29      246.54     67.80 o 
   0 -10   9       17.92       23.45     11.43 o 
   1 -10   9       27.30       31.29     10.78 o 
   2 -10   9        9.86        0.00     14.11 o 
   3 -10   9       18.03       21.49     14.54 o 
   4 -10   9        1.74       19.34     14.77 o 
   5 -10   9       42.46       71.22     22.98 o 
  -5  -9   9      210.18      135.54     28.02 o 
  -4  -9   9       76.58       88.71     28.50 o 
  -3  -9   9      215.52      207.55     40.41 o 
  -2  -9   9      597.41      563.31     95.92 o 
  -1  -9   9      740.90      893.99    128.26 o 
   0  -9   9      125.83      161.51     28.28 o 
   1  -9   9      673.28      785.56     38.81 o 
   2  -9   9     1269.25     1442.78     55.35 o 
   3  -9   9      256.78      258.18     48.18 o 
   4  -9   9        4.62       20.79     15.29 o 
   5  -9   9        0.58       14.56     14.31 o 
   6  -9   9       62.78       47.75     38.04 o 
  -5  -8   9      307.89      280.33     65.23 o 
  -4  -8   9       29.52       38.58     15.51 o 
  -3  -8   9       13.73       29.16     16.60 o 
  -2  -8   9      472.94      540.57     44.89 o 
  -1  -8   9      486.62      561.17     26.76 o 
   0  -8   9      383.28      384.57     30.80 o 
   1  -8   9     2432.24     2554.00     59.76 o 
   2  -8   9      632.11      609.91     40.15 o 
   3  -8   9      162.23      168.92     27.79 o 
   4  -8   9        6.38       22.52     15.44 o 
   5  -8   9       98.10       88.03     25.65 o 
   6  -8   9       31.76       35.90     23.06 o 
  -6  -7   9      157.34      189.52     27.43 o 
  -5  -7   9      388.95      380.74     67.77 o 
  -4  -7   9       16.44       22.93     18.05 o 
  -3  -7   9      494.00      476.87     19.02 o 
  -2  -7   9      778.90      791.18     20.58 o 
  -1  -7   9       34.96       23.16      6.64 o 
   0  -7   9      253.54      321.37     27.82 o 
   1  -7   9        7.61       14.74      5.95 o 
   2  -7   9     2025.77     2212.20     44.26 o 
   3  -7   9      103.15       69.98     36.26 o 
   4  -7   9      397.78      463.50     37.37 o 
   5  -7   9       32.02       30.02     13.91 o 
   6  -7   9       45.12       61.79     28.30 o 
  -6  -6   9        5.63       36.36     20.29 o 
  -5  -6   9       12.87       34.22     16.14 o 
  -4  -6   9      896.96      923.14     23.55 o 
  -3  -6   9       39.61       58.50     11.90 o 
  -2  -6   9      212.03      215.72     18.97 o 
  -1  -6   9      568.70      596.01     19.48 o 
   0  -6   9      536.01      595.37     34.68 o 
   1  -6   9       57.39       68.33     11.35 o 
   2  -6   9      986.79      892.06     40.25 o 
   3  -6   9        2.10        5.82      8.69 o 
   4  -6   9     1413.00     1480.10     47.88 o 
   5  -6   9      420.81      541.69     74.86 o 
   6  -6   9       20.60       17.78     12.89 o 
   7  -6   9       32.32      101.28     31.42 o 
  -7  -5   9        3.99       12.48     27.97 o 
  -6  -5   9        9.82       24.29     12.97 o 
  -5  -5   9      316.23      329.32     37.63 o 
  -4  -5   9     1419.89     1502.64     53.83 o 
  -3  -5   9      701.48      679.10     59.47 o 
  -2  -5   9      496.59      492.72     29.15 o 
  -1  -5   9     1779.28     1703.68    105.44 o 
   0  -5   9      860.52      851.26     26.48 o 
   1  -5   9        9.63       19.02      6.85 o 
   2  -5   9      176.24      224.71     14.79 o 
   3  -5   9      697.95      696.05      9.81 o 
   4  -5   9      714.11      779.02    115.31 o 
   5  -5   9       82.36       72.28     18.12 o 
   6  -5   9        1.25        3.07     14.98 o 
   7  -5   9       21.43       28.79     18.69 o 
  -7  -4   9       75.66       81.04     20.12 o 
  -6  -4   9        8.88       22.27      8.25 o 
  -5  -4   9      389.64      357.00     44.13 o 
  -4  -4   9       44.54       44.22     12.78 o 
  -3  -4   9       61.98       72.05     16.17 o 
  -2  -4   9       92.01      100.04     13.68 o 
  -1  -4   9     7304.58     7982.41     90.67 o 
   0  -4   9      928.48      848.93     20.33 o 
   1  -4   9       13.02       25.40      8.79 o 
   2  -4   9      139.06      127.89     13.37 o 
   3  -4   9       72.39       69.87      9.40 o 
   4  -4   9      219.41      170.05     44.00 o 
   5  -4   9      104.29      185.14     54.08 o 
   6  -4   9       46.76       85.05     30.25 o 
   7  -4   9      121.00       87.81     25.96 o 
  -7  -3   9      333.53      306.59     43.05 o 
  -6  -3   9        2.90       29.17     14.76 o 
  -5  -3   9      296.78      312.31     43.91 o 
  -4  -3   9      318.95      404.80     58.30 o 
  -3  -3   9      368.93      396.53     25.67 o 
  -2  -3   9      883.07     1013.80     28.25 o 
  -1  -3   9        6.47       20.18      5.44 o 
   0  -3   9       77.27      116.55     15.88 o 
   1  -3   9       73.34      120.14     17.24 o 
   2  -3   9      438.45      499.90     22.53 o 
   3  -3   9      148.82      157.24     19.89 o 
   4  -3   9       12.79       10.39      5.80 o 
   5  -3   9      211.35      250.04     29.00 o 
   6  -3   9       93.10      119.37     24.85 o 
   7  -3   9       17.43       28.96     22.96 o 
  -7  -2   9       65.35       59.83     20.44 o 
  -6  -2   9        5.51       25.50     14.25 o 
  -5  -2   9       28.72       25.08     11.53 o 
  -4  -2   9       31.80       51.89     12.02 o 
  -3  -2   9      275.04      334.04     21.56 o 
  -2  -2   9      211.80      206.33     12.98 o 
  -1  -2   9      193.72      167.87      9.60 o 
   0  -2   9     3318.33     2954.26    105.22 o 
   1  -2   9     2243.98     2253.60     45.67 o 
   2  -2   9      711.57      581.20     20.60 o 
   3  -2   9      132.93      130.09     15.73 o 
   4  -2   9      403.37      366.53     37.93 o 
   5  -2   9      362.44      373.14     53.80 o 
   6  -2   9       53.01       55.91     19.75 o 
   7  -2   9      107.14       98.64     19.59 o 
  -7  -1   9      775.09      711.57     91.12 o 
  -6  -1   9        3.63       30.81     12.95 o 
  -5  -1   9      286.07      243.88     34.21 o 
  -4  -1   9     1008.97     1043.53     47.10 o 
  -3  -1   9     1594.22     1614.06     47.27 o 
  -2  -1   9     1204.29     1186.17     33.95 o 
  -1  -1   9      129.78      186.16     38.93 o 
   0  -1   9     1457.91     1309.50     33.99 o 
   1  -1   9     2469.44     2052.08     49.51 o 
   2  -1   9     1609.67     1577.67     48.34 o 
   3  -1   9      555.30      536.41     35.24 o 
   4  -1   9      312.09      307.39     45.15 o 
   5  -1   9      640.76      566.55     38.92 o 
   6  -1   9        5.13       41.50     21.42 o 
   7  -1   9       40.81       89.22     28.47 o 
  -8   0   9       35.77       28.29     18.81 o 
  -7   0   9      287.30      298.77     29.56 o 
  -6   0   9       19.46       26.19     13.33 o 
  -5   0   9     1076.13     1108.51     31.84 o 
  -4   0   9     2239.60     2113.98     55.50 o 
  -3   0   9     1916.64     1813.69     53.41 o 
  -2   0   9     3311.11     3238.28     80.76 o 
  -1   0   9       76.52       85.74      9.60 o 
   0   0   9      272.17      289.39     14.08 o 
   1   0   9      174.09      197.08     18.52 o 
   2   0   9        3.69        4.93     11.67 o 
   3   0   9      297.40      291.12     25.69 o 
   4   0   9       70.07       89.99     18.81 o 
   5   0   9       57.48       46.17     12.46 o 
   6   0   9       77.50       78.37     21.29 o 
   7   0   9      274.03      217.87     42.46 o 
  -8   1   9       28.66       44.22     11.76 o 
  -7   1   9       58.98       71.95     19.37 o 
  -6   1   9      449.88      493.99     50.53 o 
  -5   1   9      202.19      188.02     23.77 o 
  -4   1   9      362.35      454.16     28.87 o 
  -3   1   9       69.72       64.42     13.28 o 
  -2   1   9     3730.12     3796.03     44.73 o 
  -1   1   9     1860.65     1710.54     58.12 o 
   0   1   9      369.31      367.35     12.83 o 
   1   1   9      742.48      898.03     60.87 o 
   2   1   9      832.31      772.59     44.58 o 
   3   1   9     1337.23     1400.76     44.23 o 
   4   1   9       86.27       97.15     14.28 o 
   5   1   9      655.99      737.36     25.54 o 
   6   1   9       47.42       54.91     26.93 o 
   7   1   9      207.51      170.99     25.54 o 
  -8   2   9        7.33       26.21     14.22 o 
  -7   2   9       25.48       14.77     21.11 o 
  -6   2   9      353.17      342.68     40.28 o 
  -5   2   9      117.99      111.41     16.86 o 
  -4   2   9        2.06        6.29      8.75 o 
  -3   2   9      475.45      387.82     42.75 o 
  -2   2   9      759.17      544.27     21.68 o 
  -1   2   9    23557.10    25846.82    145.86 o 
   0   2   9     1211.90     1198.75     39.89 o 
   1   2   9      210.77      253.79     36.31 o 
   2   2   9      434.16      342.93     41.90 o 
   3   2   9      238.09      260.80     32.98 o 
   4   2   9       47.13       63.28     14.09 o 
   5   2   9      673.69      804.92     29.46 o 
   6   2   9      123.59      154.49     25.23 o 
   7   2   9       92.30      100.51     24.59 o 
  -8   3   9       22.44       36.21     23.69 o 
  -7   3   9      131.93      145.95     28.34 o 
  -6   3   9      810.51      712.98     54.56 o 
  -5   3   9      458.96      493.97     35.43 o 
  -4   3   9       36.60       40.50     14.61 o 
  -3   3   9      559.90      518.39     48.43 o 
  -2   3   9     2986.73     2818.95     62.29 o 
  -1   3   9      325.52      230.70     30.38 o 
   0   3   9       14.75       13.39      9.40 o 
   1   3   9      148.18       97.52     15.78 o 
   2   3   9     1475.74     1452.42     61.95 o 
   3   3   9      214.14      209.64     32.32 o 
   4   3   9       14.62       12.53     10.10 o 
   5   3   9      207.15      140.01     18.33 o 
   6   3   9        3.21       13.06     13.46 o 
  -7   4   9      298.77      328.72     45.08 o 
  -6   4   9      347.24      378.17     34.97 o 
  -5   4   9      972.07      901.15     41.39 o 
  -4   4   9        1.80        0.00     14.68 o 
  -3   4   9       58.66       64.27     11.36 o 
  -2   4   9      906.64      837.97     47.26 o 
  -1   4   9       21.73       22.60      9.99 o 
   0   4   9       33.95       29.62      8.94 o 
   1   4   9       43.97       38.20     10.86 o 
   2   4   9     1078.11     1064.86     33.41 o 
   3   4   9       98.70       91.72     17.34 o 
   4   4   9      253.95      245.81     38.08 o 
   5   4   9        8.70       39.59     15.53 o 
   6   4   9        2.98       18.58      5.75 o 
  -7   5   9       81.82      100.29     28.11 o 
  -6   5   9      123.21      137.25     22.37 o 
  -5   5   9       68.74       68.10     14.13 o 
  -4   5   9       18.10       35.71     17.05 o 
  -3   5   9      112.13      120.75     23.03 o 
  -2   5   9       10.39       19.34     17.01 o 
  -1   5   9      290.58      299.56     35.00 o 
   0   5   9     2833.85     3031.19     71.06 o 
   1   5   9      745.30      788.61     47.13 o 
   2   5   9      164.47      185.86     40.22 o 
   3   5   9      496.96      480.46     67.52 o 
   4   5   9      506.40      454.57     42.20 o 
   5   5   9       18.64       56.33     19.73 o 
   6   5   9       57.15       72.59     37.50 o 
  -7   6   9       46.69       31.89     18.36 o 
  -6   6   9       15.70       45.17     13.93 o 
  -5   6   9        2.23        9.30     12.73 o 
  -4   6   9      165.08      171.31     25.95 o 
  -3   6   9       42.74       78.41     14.55 o 
  -2   6   9      151.26      128.42     18.57 o 
  -1   6   9     2013.40     1944.32     50.97 o 
   0   6   9     1014.82     1054.27     66.63 o 
   1   6   9      811.75      747.60     35.98 o 
   2   6   9      302.77      321.03     34.63 o 
   3   6   9     1008.15     1126.59     34.38 o 
   4   6   9      723.94      735.61     85.24 o 
   5   6   9      250.74      182.38     24.92 o 
   6   6   9       27.17       43.26     16.82 o 
  -7   7   9       43.54       61.90     33.61 o 
  -6   7   9      302.14      309.29     42.46 o 
  -5   7   9      885.94     1101.37     99.77 o 
  -4   7   9     1322.83     1340.53     55.82 o 
  -3   7   9      847.13      850.27     29.96 o 
  -2   7   9      576.91      532.83     60.45 o 
  -1   7   9      203.14      242.26     36.47 o 
   0   7   9      270.88      294.81     23.58 o 
   1   7   9      143.95      150.27     20.65 o 
   2   7   9        1.12        9.25      8.61 o 
   3   7   9       59.75       67.75     23.92 o 
   4   7   9       36.31       23.37     27.20 o 
   5   7   9        4.04       20.58     21.74 o 
  -6   8   9        1.13       37.40     19.84 o 
  -5   8   9       89.45       67.74     13.65 o 
  -4   8   9      604.06      723.97     31.79 o 
  -3   8   9        9.79       46.88     17.35 o 
  -2   8   9      747.06      904.22     45.71 o 
  -1   8   9     1220.63     1242.73     43.03 o 
   0   8   9       78.59      101.61     20.17 o 
   1   8   9      419.30      453.96     35.86 o 
   2   8   9      632.92      707.00    103.41 o 
   3   8   9        5.78       63.72     20.98 o 
   4   8   9       48.01       26.60     16.30 o 
   5   8   9      198.19      208.69     36.22 o 
  -6   9   9       11.27       28.33     17.24 o 
  -5   9   9        0.63        0.00     12.78 o 
  -4   9   9        5.64       25.67     14.94 o 
  -3   9   9     3592.08     3572.62     69.76 o 
  -2   9   9       85.92      112.89     15.01 o 
  -1   9   9       57.79       60.14     11.21 o 
   0   9   9      226.25      169.16     31.84 o 
   1   9   9       23.54       59.52     18.45 o 
   2   9   9      407.62      392.31     73.46 o 
   3   9   9       17.22       40.25     15.60 o 
   4   9   9        8.52       42.20     31.63 o 
  -5  10   9       64.93       61.40     24.40 o 
  -4  10   9       52.55       52.26     11.60 o 
  -3  10   9      516.69      493.46     66.36 o 
  -2  10   9       42.84       83.12     15.98 o 
  -1  10   9      417.67      429.31     82.57 o 
   0  10   9      957.67      928.32    141.22 o 
   1  10   9      174.95      152.14     58.00 o 
   2  10   9      299.81      255.15     49.87 o 
   3  10   9       44.46       61.02     41.34 o 
  -5  11   9      217.78      129.40     40.46 o 
  -4  11   9      198.20      218.59     51.51 o 
  -3  11   9      186.78      224.67     27.99 o 
  -2  11   9       45.61       42.91     15.52 o 
  -1  11   9        1.45       32.66     18.43 o 
   0  11   9      275.69      212.54     64.79 o 
   1  11   9      163.47      149.10     43.76 o 
   2  11   9       25.71       53.74     23.21 o 
  -3  12   9       77.96       59.64     17.66 o 
  -2  12   9      413.49      335.60     73.23 o 
  -1  12   9      201.86      174.90     34.06 o 
   0  12   9       59.45       77.44     17.70 o 
   1  12   9       45.54       66.83     18.63 o 
  -2 -12  10       16.72       35.28     10.71 o 
  -1 -12  10        1.75       33.89     15.38 o 
   0 -12  10       10.68       10.39     16.16 o 
   1 -12  10       21.09       18.79     19.91 o 
   2 -12  10        6.44       16.37     15.35 o 
   3 -12  10        1.30       26.29     16.96 o 
  -3 -11  10      433.40      336.48     69.33 o 
  -2 -11  10       77.13       56.68     20.80 o 
  -1 -11  10       66.05       75.11     19.61 o 
   0 -11  10      383.20      340.78     50.59 o 
   1 -11  10      347.21      378.25     99.23 o 
   2 -11  10       30.95       41.79     14.34 o 
   3 -11  10        0.72        1.08     15.06 o 
   4 -11  10        2.55       25.97     14.01 o 
  -4 -10  10       70.55       76.33     23.43 o 
  -3 -10  10      169.91      174.77     33.70 o 
  -2 -10  10       11.16       28.07     19.11 o 
  -1 -10  10        3.17       18.62     18.64 o 
   0 -10  10       84.81       82.46     17.60 o 
   1 -10  10        0.02        0.00      8.91 o 
   2 -10  10      130.77      102.39     19.32 o 
   3 -10  10       24.79       45.81     13.76 o 
   4 -10  10        3.32       31.93     15.12 o 
   5 -10  10       12.85       46.31     15.25 o 
  -5  -9  10        1.28        0.00     15.70 o 
  -4  -9  10       15.40       47.65     33.99 o 
  -3  -9  10       83.94       82.08     20.79 o 
  -2  -9  10      405.73      382.75     56.50 o 
  -1  -9  10      828.12      787.25    114.47 o 
   0  -9  10      197.87      226.36     39.13 o 
   1  -9  10      170.78      182.64     33.94 o 
   2  -9  10        2.50       20.03      9.46 o 
   3  -9  10       44.68       41.44     18.74 o 
   4  -9  10        0.79       37.21     20.74 o 
   5  -9  10       48.36       42.82     23.36 o 
  -5  -8  10      144.28      155.95     34.61 o 
  -4  -8  10        2.10       17.65     13.90 o 
  -3  -8  10        7.54       33.51     14.38 o 
  -2  -8  10      161.17      163.82     23.31 o 
  -1  -8  10      428.90      382.00     81.42 o 
   0  -8  10      151.08      183.15     27.13 o 
   1  -8  10     2268.31     2325.75     67.22 o 
   2  -8  10     2509.36     2649.03    101.32 o 
   3  -8  10     1231.09     1271.32     60.45 o 
   4  -8  10       24.58       53.95     21.20 o 
   5  -8  10        1.53       22.47     12.53 o 
   6  -8  10       42.99       21.68     22.98 o 
  -6  -7  10      181.63      201.82     65.10 o 
  -5  -7  10       26.02       35.59     19.94 o 
  -4  -7  10       26.73       18.93     17.81 o 
  -3  -7  10      420.67      388.34     33.42 o 
  -2  -7  10      673.78      650.47     27.41 o 
  -1  -7  10      273.59      260.78     18.79 o 
   0  -7  10      113.56      134.10     22.74 o 
   1  -7  10      136.66      133.91     12.07 o 
   2  -7  10     2345.66     2140.70     47.69 o 
   3  -7  10        8.51        3.52     32.01 o 
   4  -7  10        3.88       53.53     18.74 o 
   5  -7  10       21.05       53.52     18.30 o 
   6  -7  10       37.19       38.29     18.54 o 
  -6  -6  10      258.67      182.34     52.24 o 
  -5  -6  10        0.22        0.00     17.37 o 
  -4  -6  10      562.81      481.54     20.64 o 
  -3  -6  10      109.34      125.24     20.58 o 
  -2  -6  10       45.39       68.35     15.76 o 
  -1  -6  10        2.02        3.90     12.55 o 
   0  -6  10      121.77      106.99     15.61 o 
   1  -6  10     1020.85     1140.39     48.43 o 
   2  -6  10      208.16      138.81     16.65 o 
   3  -6  10     2652.18     2673.00     77.05 o 
   4  -6  10      563.86      532.76     40.69 o 
   5  -6  10      171.22      276.44     92.14 o 
   6  -6  10        1.67        0.00     19.59 o 
  -7  -5  10       64.56       52.68     14.85 o 
  -6  -5  10        1.89       14.66     16.72 o 
  -5  -5  10      351.06      319.44     44.88 o 
  -4  -5  10      455.16      467.44     29.25 o 
  -3  -5  10      634.00      624.71     38.89 o 
  -2  -5  10     1010.23     1039.67     22.57 o 
  -1  -5  10     1496.02     1558.66     46.45 o 
   0  -5  10       75.49       52.66     12.78 o 
   1  -5  10       83.80      102.47     13.77 o 
   2  -5  10        2.83       12.96      9.53 o 
   3  -5  10     1338.46     1270.01     38.70 o 
   4  -5  10      491.56      544.37     70.11 o 
   5  -5  10       97.50       87.39     25.45 o 
   6  -5  10      111.92      184.72     38.31 o 
   7  -5  10      157.61      144.74     30.10 o 
  -7  -4  10       23.82       46.66     29.00 o 
  -6  -4  10        2.14       20.88     15.40 o 
  -5  -4  10      509.59      485.85     71.87 o 
  -4  -4  10     1889.27     2164.05     45.56 o 
  -3  -4  10       97.55       98.71     14.30 o 
  -2  -4  10      684.87      644.78     27.85 o 
  -1  -4  10     1108.76     1106.18     35.53 o 
   0  -4  10     2052.72     2152.21     36.16 o 
   1  -4  10      240.02      274.29     32.59 o 
   2  -4  10       16.70       28.20      7.69 o 
   3  -4  10      337.12      358.08     17.48 o 
   4  -4  10        3.58       21.98     15.97 o 
   5  -4  10       26.76       47.46     22.68 o 
   6  -4  10       14.52       28.51     19.68 o 
   7  -4  10        0.04       42.61     25.13 o 
  -7  -3  10       29.14       29.04     28.97 o 
  -6  -3  10      324.91      326.15     35.31 o 
  -5  -3  10      649.55      793.10     42.97 o 
  -4  -3  10      143.85      166.99     23.78 o 
  -3  -3  10       56.35       48.90     14.16 o 
  -2  -3  10       91.61       72.42      9.32 o 
  -1  -3  10        3.31        4.44      4.81 o 
   0  -3  10       41.71       24.74      7.39 o 
   1  -3  10      196.21      196.41     26.49 o 
   2  -3  10       57.85      136.02     18.47 o 
   3  -3  10        3.28       11.83      5.38 o 
   4  -3  10        7.52        4.61      8.87 o 
   5  -3  10      251.85      246.37     29.29 o 
   6  -3  10      140.75      155.51     30.14 o 
   7  -3  10        2.90       15.12     23.04 o 
  -7  -2  10       15.99       17.62     10.85 o 
  -6  -2  10      151.99      165.33     23.77 o 
  -5  -2  10      674.76      649.08     63.71 o 
  -4  -2  10      147.74      117.94     14.60 o 
  -3  -2  10      717.25      807.36     32.39 o 
  -2  -2  10      361.92      322.89     16.01 o 
  -1  -2  10       98.13       96.92      7.90 o 
   0  -2  10     1382.16     1267.01     51.05 o 
   1  -2  10     1462.09     1578.19     39.35 o 
   2  -2  10     2149.48     2238.92     90.86 o 
   3  -2  10      390.11      435.35     33.74 o 
   4  -2  10      198.33      181.59     25.63 o 
   5  -2  10      703.87      777.08     66.30 o 
   6  -2  10       62.55       75.48     36.59 o 
   7  -2  10       42.91       54.09     19.79 o 
  -7  -1  10       23.40       33.44     18.71 o 
  -6  -1  10       99.51      149.43     25.37 o 
  -5  -1  10        7.79       29.60     12.73 o 
  -4  -1  10     1086.49     1101.57     31.56 o 
  -3  -1  10     1603.52     1545.32     39.09 o 
  -2  -1  10      887.09      938.06     22.46 o 
  -1  -1  10      378.25      368.33     78.73 o 
   0  -1  10     1785.21     1638.95     44.43 o 
   1  -1  10     2420.68     2069.03     46.83 o 
   2  -1  10     2055.01     2146.97     82.73 o 
   3  -1  10      190.13      166.64     21.81 o 
   4  -1  10     1105.85     1233.50     57.33 o 
   5  -1  10      500.98      385.17     43.97 o 
   6  -1  10        9.49       10.77     18.88 o 
   7  -1  10       79.28      106.56     40.34 o 
  -7   0  10       28.09       33.09     12.22 o 
  -6   0  10       51.32       50.77     12.10 o 
  -5   0  10      218.68      256.09     31.68 o 
  -4   0  10     3411.61     3493.06     87.48 o 
  -3   0  10     2456.97     2409.40     56.49 o 
  -2   0  10     2680.71     2643.29     56.56 o 
  -1   0  10       17.94        7.77      4.81 o 
   0   0  10      648.49      655.79     26.68 o 
   1   0  10      107.79       94.08     13.72 o 
   2   0  10        3.59       10.29      7.37 o 
   3   0  10       43.80       51.49     16.49 o 
   4   0  10      746.37      710.66     56.02 o 
   5   0  10      124.46      140.65     24.08 o 
   6   0  10       61.29       45.81     10.63 o 
   7   0  10       26.17       33.26     17.59 o 
  -7   1  10       57.63       29.17     16.65 o 
  -6   1  10        6.95       36.20     12.08 o 
  -5   1  10       75.68       59.80     30.83 o 
  -4   1  10     1729.71     1685.72     49.24 o 
  -3   1  10     1859.90     1927.88     62.41 o 
  -2   1  10       51.00       54.11      7.26 o 
  -1   1  10      452.28      515.88     13.83 o 
   0   1  10     1962.48     2039.49     39.30 o 
   1   1  10       17.93       48.66     17.19 o 
   2   1  10       32.92       23.26      8.84 o 
   3   1  10      798.01      803.30     29.32 o 
   4   1  10      364.49      338.71     57.45 o 
   5   1  10       63.72       64.02     13.88 o 
   6   1  10      318.22      261.55     40.57 o 
   7   1  10       95.31       60.74     30.92 o 
  -7   2  10       15.55       69.68     24.15 o 
  -6   2  10      122.95      104.56     28.22 o 
  -5   2  10      756.48      707.52     71.63 o 
  -4   2  10      164.18      167.23     25.79 o 
  -3   2  10      230.10      175.73     22.25 o 
  -2   2  10     4810.07     4913.31    105.87 o 
  -1   2  10     1262.56     1400.95     56.12 o 
   0   2  10     2861.21     3181.62     46.03 o 
   1   2  10     1940.22     2118.07     67.81 o 
   2   2  10      185.52      171.74     18.33 o 
   3   2  10      561.99      539.42     59.88 o 
   4   2  10        1.87       15.53      8.43 o 
   5   2  10        2.02       19.00     14.49 o 
   6   2  10      190.60      218.88     23.85 o 
   7   2  10      106.87       63.60     24.63 o 
  -7   3  10      175.55      170.96     22.42 o 
  -6   3  10      369.24      390.47     53.38 o 
  -5   3  10      189.56      208.36     26.49 o 
  -4   3  10     1339.93     1380.93     46.70 o 
  -3   3  10     1352.12     1400.71     44.77 o 
  -2   3  10     3051.99     3128.63    105.32 o 
  -1   3  10     3259.56     3013.11    106.74 o 
   0   3  10       53.47       51.28     11.29 o 
   1   3  10     1140.36     1119.14     38.37 o 
   2   3  10      837.21      884.99     46.08 o 
   3   3  10      125.83       83.99     18.29 o 
   4   3  10      153.64      154.27     16.74 o 
   5   3  10       10.88       37.34     12.22 o 
   6   3  10      288.10      319.51     53.56 o 
  -7   4  10      386.24      330.32     43.03 o 
  -6   4  10      739.04      685.64     45.98 o 
  -5   4  10       21.21       15.26     11.69 o 
  -4   4  10      303.29      287.72     32.04 o 
  -3   4  10        8.55       16.74      9.93 o 
  -2   4  10       93.56       46.29     12.17 o 
  -1   4  10        4.47       14.06      6.85 o 
   0   4  10       35.16       68.89     14.08 o 
   1   4  10      400.32      417.99     36.03 o 
   2   4  10      196.65      196.62     34.25 o 
   3   4  10       19.97       25.17     12.78 o 
   4   4  10       72.24       88.46     20.48 o 
   5   4  10       40.72       50.46     13.43 o 
   6   4  10       39.88       42.64     16.15 o 
  -7   5  10      108.62      117.62     33.73 o 
  -6   5  10      305.22      301.19     49.22 o 
  -5   5  10      133.46      117.50     16.78 o 
  -4   5  10      109.19      113.05     16.00 o 
  -3   5  10        7.90       13.75     18.26 o 
  -2   5  10       24.76       19.99     15.77 o 
  -1   5  10      475.78      424.06     52.86 o 
   0   5  10     1044.52     1010.81     36.81 o 
   1   5  10      352.22      369.21     28.56 o 
   2   5  10        3.83        8.61      9.30 o 
   3   5  10      482.25      493.38     29.14 o 
   4   5  10      489.40      415.92     23.99 o 
   5   5  10       82.52       58.32     52.16 o 
   6   5  10        1.67        6.90     29.41 o 
  -7   6  10        4.15       25.00     15.15 o 
  -6   6  10        5.41       19.80     14.71 o 
  -5   6  10       89.36       97.27     16.82 o 
  -4   6  10       93.80       94.04     16.98 o 
  -3   6  10       27.37       72.34     26.14 o 
  -2   6  10        2.21       29.14     12.58 o 
  -1   6  10     1134.00     1169.76     38.68 o 
   0   6  10     6704.65     6843.66    124.62 o 
   1   6  10     1512.46     1523.76     46.55 o 
   2   6  10      186.95      239.44     32.78 o 
   3   6  10      632.06      604.26     30.44 o 
   4   6  10       35.67       41.42     17.51 o 
   5   6  10       19.41       52.32     26.10 o 
  -7   7  10       28.96       66.50     16.43 o 
  -6   7  10      504.07      460.35     64.01 o 
  -5   7  10     1043.44     1147.31     48.08 o 
  -4   7  10      898.85     1037.85     90.23 o 
  -3   7  10       56.72       67.95     17.36 o 
  -2   7  10      213.43      226.87     29.82 o 
  -1   7  10      132.23      151.17     22.85 o 
   0   7  10       69.15       64.55     15.40 o 
   1   7  10       83.66       96.81     16.76 o 
   2   7  10      185.03      161.74     23.99 o 
   3   7  10      593.46      695.32     51.28 o 
   4   7  10       47.22       76.49     28.43 o 
   5   7  10       12.92       30.29     22.98 o 
  -6   8  10      107.66      108.24     25.52 o 
  -5   8  10      161.54      161.64     19.61 o 
  -4   8  10       58.39       61.67     14.38 o 
  -3   8  10        0.95       14.54     12.06 o 
  -2   8  10     1095.70     1023.00     34.33 o 
  -1   8  10     1865.45     1880.57     82.43 o 
   0   8  10       11.08        9.39     17.79 o 
   1   8  10       49.09       47.80     14.94 o 
   2   8  10      386.52      407.23     82.87 o 
   3   8  10        1.68       22.44     14.13 o 
   4   8  10        6.96       25.14     22.43 o 
  -6   9  10        2.08       15.36     22.00 o 
  -5   9  10       12.60       14.36     15.65 o 
  -4   9  10       70.85       92.08     13.63 o 
  -3   9  10        6.64        7.27      9.77 o 
  -2   9  10      470.63      483.02     58.85 o 
  -1   9  10      229.21      250.18     34.78 o 
   0   9  10      242.31      225.02     26.47 o 
   1   9  10       20.69       31.36     23.39 o 
   2   9  10      114.67      115.47     25.55 o 
   3   9  10       23.63       37.56     25.25 o 
   4   9  10      135.80      135.04     39.71 o 
  -5  10  10       76.89       43.67     17.97 o 
  -4  10  10      447.02      531.53     89.30 o 
  -3  10  10      509.60      583.54     44.22 o 
  -2  10  10      461.76      494.53     58.94 o 
  -1  10  10       88.16       71.04     21.55 o 
   0  10  10      408.81      393.68     69.19 o 
   1  10  10      435.22      448.97     68.92 o 
   2  10  10      104.43      128.35     37.91 o 
   3  10  10       15.68       30.93     14.94 o 
  -4  11  10      343.44      290.03     73.59 o 
  -3  11  10      378.62      364.29     41.76 o 
  -2  11  10       17.07       24.00     12.95 o 
  -1  11  10        1.67       18.22     13.46 o 
   0  11  10      323.34      309.29     51.74 o 
   1  11  10      158.83      175.69     35.81 o 
   2  11  10        1.29       29.09     31.25 o 
  -3  12  10       34.97       35.56     11.48 o 
  -2  12  10       40.10       41.75     18.47 o 
  -1  12  10       62.79       58.33     21.71 o 
   0  12  10        0.15       18.26     23.83 o 
   1  12  10        0.50       19.92     16.76 o 
  -2 -12  11        7.30       34.54     17.19 o 
  -1 -12  11        2.00       12.14     21.83 o 
   1 -12  11      117.06      100.05     24.87 o 
   3 -12  11        1.89        0.00     20.62 o 
  -3 -11  11      220.27      176.15     42.68 o 
  -2 -11  11      252.36      235.45     55.82 o 
  -1 -11  11      139.50      122.45     26.71 o 
   0 -11  11      101.42      125.70     27.88 o 
   1 -11  11       97.60       52.69     27.64 o 
   2 -11  11      106.50      108.64     26.31 o 
   3 -11  11       17.93       24.90     11.85 o 
   4 -11  11        7.76       30.64     19.20 o 
  -4 -10  11       37.73       41.77     22.06 o 
  -3 -10  11        0.56       21.04     10.21 o 
  -2 -10  11       10.50       17.24     15.68 o 
  -1 -10  11       25.67       62.60     14.76 o 
   0 -10  11      417.83      424.31     71.41 o 
   1 -10  11      361.87      291.81     53.68 o 
   2 -10  11       26.94       27.76     33.64 o 
   3 -10  11       14.36       24.93     16.03 o 
   4 -10  11       43.52       41.40     15.23 o 
   5 -10  11        0.12       25.93     16.27 o 
  -5  -9  11        3.84       12.69     23.57 o 
  -4  -9  11        0.88        7.47     16.99 o 
  -3  -9  11        0.07       14.66     11.54 o 
  -2  -9  11      243.07      260.09     56.33 o 
  -1  -9  11      253.09      263.31     41.92 o 
   0  -9  11      102.38      105.09     20.64 o 
   1  -9  11      298.30      290.81     25.03 o 
   2  -9  11      718.63      618.71     87.57 o 
   3  -9  11       26.71       42.42     16.54 o 
   4  -9  11       27.91       24.13     13.33 o 
   5  -9  11       34.91       38.61     20.73 o 
  -5  -8  11        2.12       13.41     14.52 o 
  -4  -8  11       66.93       88.57     24.12 o 
  -3  -8  11       13.88       16.66     23.24 o 
  -2  -8  11       51.64       36.82     11.84 o 
  -1  -8  11       88.92      122.50     18.43 o 
   0  -8  11        3.30       56.07     22.93 o 
   1  -8  11      159.10      180.30     22.77 o 
   2  -8  11     3163.14     3291.60     72.27 o 
   3  -8  11       58.96       71.01     19.39 o 
   4  -8  11      111.91      138.15     72.09 o 
   5  -8  11       12.31       42.48     19.60 o 
   6  -8  11      156.45      131.44     29.63 o 
  -6  -7  11       31.62       55.35     40.22 o 
  -5  -7  11       37.23       40.27     33.25 o 
  -4  -7  11       65.52       70.00     22.02 o 
  -3  -7  11        2.04        2.54      9.36 o 
  -2  -7  11      661.51      595.42     51.01 o 
  -1  -7  11      608.72      613.37     26.93 o 
   0  -7  11        0.78       16.07      6.00 o 
   1  -7  11      343.72      329.87     23.92 o 
   2  -7  11     1414.22     1311.81     43.05 o 
   3  -7  11      108.42      151.46     37.21 o 
   4  -7  11       50.81       67.01     26.52 o 
   5  -7  11       49.55       70.43     41.99 o 
   6  -7  11       26.55       42.57     18.96 o 
  -6  -6  11      116.32      105.99     47.73 o 
  -5  -6  11      203.00      155.69     26.84 o 
  -4  -6  11       14.09       18.04     11.17 o 
  -3  -6  11      388.22      325.06     35.50 o 
  -2  -6  11      143.15      169.55     27.80 o 
  -1  -6  11       42.57       47.41      8.33 o 
   0  -6  11      118.30      105.95     16.73 o 
   1  -6  11       97.57       90.28     21.56 o 
   2  -6  11      589.25      495.91     43.81 o 
   3  -6  11      417.82      403.75     68.52 o 
   4  -6  11      151.37      169.87     40.04 o 
   5  -6  11       24.95       35.73     21.19 o 
   6  -6  11        1.30       60.33     25.25 o 
  -6  -5  11        5.60       42.21     23.81 o 
  -5  -5  11      130.25      157.26     29.97 o 
  -4  -5  11      319.27      351.00     35.47 o 
  -3  -5  11       55.27       87.16     15.55 o 
  -2  -5  11       72.34       55.08     13.94 o 
  -1  -5  11      660.74      676.64     20.54 o 
   0  -5  11     1071.49     1141.69     58.84 o 
   1  -5  11        1.66       10.29      6.07 o 
   2  -5  11      129.95      101.74     20.04 o 
   3  -5  11      657.74      603.53     17.52 o 
   4  -5  11      721.15      830.64     79.68 o 
   5  -5  11      161.57      187.95     32.16 o 
   6  -5  11       72.82       87.00     24.39 o 
  -7  -4  11        0.30       31.37     21.77 o 
  -6  -4  11      311.03      212.68     49.83 o 
  -5  -4  11      851.44      868.95     38.58 o 
  -4  -4  11      276.17      277.14     38.74 o 
  -3  -4  11      555.63      536.63     38.98 o 
  -2  -4  11      429.03      429.24     32.24 o 
  -1  -4  11     1817.41     1607.89     34.01 o 
   0  -4  11     1770.50     1754.99     35.83 o 
   1  -4  11      104.20      107.30     16.10 o 
   2  -4  11       29.31       45.83     11.33 o 
   3  -4  11      164.37      164.85     20.98 o 
   4  -4  11      329.98      329.65     49.57 o 
   5  -4  11       64.87       32.50     13.40 o 
   6  -4  11        0.15       49.48     18.05 o 
   7  -4  11      121.07      127.05     36.21 o 
  -7  -3  11      194.68      204.18     32.18 o 
  -6  -3  11       85.68      104.78     28.58 o 
  -5  -3  11     1421.22     1485.99     46.57 o 
  -4  -3  11       28.89       35.72     10.60 o 
  -3  -3  11      115.03      172.60     24.36 o 
  -2  -3  11     1646.74     1669.95     35.81 o 
  -1  -3  11     1060.45     1133.97     31.89 o 
   0  -3  11      587.03      499.78     17.67 o 
   1  -3  11        5.10       12.00      5.37 o 
   2  -3  11      325.36      319.57     23.43 o 
   3  -3  11       60.40       56.74     13.30 o 
   4  -3  11        1.34       16.60      7.65 o 
   5  -3  11      595.60      626.11    105.22 o 
   6  -3  11      122.73      169.88     33.59 o 
   7  -3  11        1.36       44.52     19.75 o 
  -7  -2  11       77.22       77.13     18.45 o 
  -6  -2  11        6.88       14.76     10.20 o 
  -5  -2  11     1319.32     1460.89     43.96 o 
  -4  -2  11        2.65       22.67     14.60 o 
  -3  -2  11      176.95      187.21     16.67 o 
  -2  -2  11      137.94      129.57     12.66 o 
  -1  -2  11     1312.03     1463.35    109.74 o 
   0  -2  11       87.46       72.99     10.26 o 
   1  -2  11      969.52     1028.33     32.67 o 
   2  -2  11       71.01       84.85     17.51 o 
   3  -2  11       18.34       16.28      7.90 o 
   4  -2  11      379.64      345.44     37.10 o 
   5  -2  11      642.95      656.39     75.45 o 
   6  -2  11       25.49       45.53     30.54 o 
   7  -2  11       44.83       42.28     22.45 o 
  -7  -1  11       59.43       48.95     20.12 o 
  -6  -1  11      185.70      248.59     33.02 o 
  -5  -1  11      274.90      240.11     33.50 o 
  -4  -1  11      387.00      453.49     30.90 o 
  -3  -1  11      264.94      236.01     21.28 o 
  -2  -1  11      137.07      150.85      7.93 o 
  -1  -1  11     2062.83     2096.50     73.02 o 
   0  -1  11     1448.86     1346.12     19.01 o 
   1  -1  11     2695.34     2452.93     33.51 o 
   2  -1  11     1291.78     1416.76     42.08 o 
   3  -1  11      200.35      167.61     19.75 o 
   4  -1  11      429.51      407.41     54.10 o 
   5  -1  11      569.96      559.72     50.20 o 
   6  -1  11       17.89       43.12     27.94 o 
   7  -1  11       14.05       29.30     27.53 o 
  -7   0  11      135.64      153.34     24.66 o 
  -6   0  11      130.26      138.31     26.72 o 
  -5   0  11      209.53      204.17     25.45 o 
  -4   0  11     3124.35     3141.36     99.44 o 
  -3   0  11     2055.76     2028.82     42.59 o 
  -2   0  11        4.04        9.19      4.39 o 
  -1   0  11     3428.61     3521.78     67.74 o 
   0   0  11     1889.21     1802.29     37.67 o 
   1   0  11      750.55      681.61     38.24 o 
   2   0  11      874.63      792.79     41.48 o 
   3   0  11       15.47       40.38      9.34 o 
   4   0  11      332.39      265.35     28.16 o 
   5   0  11     1617.14     1648.72     56.99 o 
   6   0  11        3.72       14.93     20.58 o 
   7   0  11       21.09       22.54     15.78 o 
  -7   1  11      169.53      132.79     22.81 o 
  -6   1  11        6.01       34.24     14.87 o 
  -5   1  11        8.78       49.62     17.39 o 
  -4   1  11     2559.59     2478.58     69.86 o 
  -3   1  11     2576.69     2540.07     70.79 o 
  -2   1  11       71.97       64.36      9.51 o 
  -1   1  11      213.39      263.24     27.16 o 
   0   1  11       51.71       55.65      9.77 o 
   1   1  11      220.97      171.60     20.45 o 
   2   1  11      295.31      247.33     42.07 o 
   3   1  11      198.65      223.50     47.31 o 
   4   1  11      151.89      236.29     39.74 o 
   5   1  11      145.27      203.41     31.23 o 
   6   1  11      310.31      285.86     37.41 o 
   7   1  11       23.30       34.37     16.51 o 
  -7   2  11        3.29       11.67     13.15 o 
  -6   2  11      609.40      626.35     69.70 o 
  -5   2  11      230.46      211.85     29.01 o 
  -4   2  11       10.99       20.06     18.65 o 
  -3   2  11      527.98      461.15     39.21 o 
  -2   2  11       29.25       78.87     16.63 o 
  -1   2  11       27.94       12.73      7.55 o 
   0   2  11      220.91      240.01     24.06 o 
   1   2  11     1082.35     1274.10     57.15 o 
   2   2  11     1736.46     1608.96     48.30 o 
   3   2  11      702.27      763.71     28.92 o 
   4   2  11      154.66      236.01     26.77 o 
   5   2  11       70.94       83.97     16.05 o 
   6   2  11      550.90      482.84     79.92 o 
  -7   3  11       34.31       45.43     13.82 o 
  -6   3  11      237.84      199.51     27.12 o 
  -5   3  11      249.69      247.94     31.11 o 
  -4   3  11      667.20      719.06     29.06 o 
  -3   3  11     5610.35     5347.38    123.19 o 
  -2   3  11     4154.85     4033.73     93.57 o 
  -1   3  11     4244.93     4554.46    117.82 o 
   0   3  11     2489.91     2762.86    112.21 o 
   1   3  11      693.79      755.82     51.59 o 
   2   3  11      319.71      350.33     47.27 o 
   3   3  11      239.26      254.26     31.56 o 
   4   3  11        5.21        7.45     12.53 o 
   5   3  11        5.48       23.16     14.20 o 
   6   3  11      216.50      224.57     25.81 o 
  -7   4  11      191.27      213.51     22.96 o 
  -6   4  11      402.53      433.50     51.38 o 
  -5   4  11       60.60       34.35     19.70 o 
  -4   4  11       76.01       86.15     18.16 o 
  -3   4  11       42.86       29.23     11.96 o 
  -2   4  11     2118.35     1981.73     52.07 o 
  -1   4  11     1418.99     1421.09     39.56 o 
   0   4  11      202.95      186.79     28.80 o 
   1   4  11     1811.84     1734.46     62.21 o 
   2   4  11      769.09      792.19     30.91 o 
   3   4  11        0.78       20.84     16.99 o 
   4   4  11       79.95      140.36     24.50 o 
   5   4  11       67.25       85.45     34.47 o 
   6   4  11        0.36       19.19     12.98 o 
  -7   5  11      269.85      215.36     39.15 o 
  -6   5  11      630.98      550.52     65.08 o 
  -5   5  11      116.71      115.54     18.49 o 
  -4   5  11       15.30       27.81      9.81 o 
  -3   5  11      139.34      126.58     23.09 o 
  -2   5  11      236.78      272.18     47.53 o 
  -1   5  11      707.09      722.14     26.06 o 
   0   5  11     3562.96     3643.50    134.89 o 
   1   5  11        8.37        9.67     10.67 o 
   2   5  11      128.41      160.61     29.11 o 
   3   5  11      307.63      280.43     47.40 o 
   4   5  11      444.84      452.15     52.86 o 
   5   5  11      197.41      208.22     47.25 o 
   6   5  11      141.10      169.69     37.21 o 
  -7   6  11        1.78       36.57     19.98 o 
  -6   6  11       46.67       38.23     15.74 o 
  -5   6  11       49.07       46.46     13.39 o 
  -4   6  11       21.68       26.56     17.46 o 
  -3   6  11       26.21       33.92     11.51 o 
  -2   6  11       23.59       27.84     15.18 o 
  -1   6  11     1982.62     2034.83     63.54 o 
   0   6  11     1362.84     1248.15     39.65 o 
   1   6  11     1893.51     1930.89     61.88 o 
   2   6  11     1070.09     1057.16     53.06 o 
   3   6  11      273.17      233.46     34.59 o 
   4   6  11      133.63      111.34     26.65 o 
   5   6  11       29.51       32.98     20.17 o 
  -7   7  11       87.10       84.76     37.50 o 
  -6   7  11      379.58      358.62     47.67 o 
  -5   7  11      978.40     1075.44     49.77 o 
  -4   7  11      305.88      318.71     37.57 o 
  -3   7  11      929.08      945.89     39.94 o 
  -2   7  11       22.93       33.41     12.78 o 
  -1   7  11     1873.00     2056.57     53.39 o 
   0   7  11        2.81       18.94      9.68 o 
   1   7  11      181.78      139.17     35.57 o 
   2   7  11       47.45       49.70     15.43 o 
   3   7  11      310.49      339.13     76.28 o 
   4   7  11       26.78       35.26     21.65 o 
   5   7  11        4.13       17.85     20.19 o 
  -6   8  11      173.72      138.66     30.64 o 
  -5   8  11      667.12      719.37     68.41 o 
  -4   8  11        1.96        2.41     10.73 o 
  -3   8  11       49.10       54.04     12.49 o 
  -2   8  11      793.57      694.48     34.93 o 
  -1   8  11     1311.90     1448.03     54.76 o 
   0   8  11      421.05      451.83     68.05 o 
   1   8  11      151.18      134.86     19.70 o 
   2   8  11      109.23      140.01     30.02 o 
   3   8  11       51.45       55.24     25.33 o 
   4   8  11       36.58       58.53     39.22 o 
  -6   9  11       10.15       29.54     10.45 o 
  -5   9  11       11.94       16.73      9.64 o 
  -4   9  11        9.10       12.64     11.08 o 
  -3   9  11       48.67       52.28     10.63 o 
  -2   9  11       15.02       19.14      9.25 o 
  -1   9  11       96.16      118.99     18.75 o 
   0   9  11       30.46       38.21     11.68 o 
   1   9  11      116.07      108.05     23.39 o 
   2   9  11        4.73       29.14     17.50 o 
   3   9  11       18.01       36.90     19.99 o 
   4   9  11      141.52      208.74     68.99 o 
  -5  10  11       76.54       82.44     17.72 o 
  -4  10  11      505.91      532.05     61.77 o 
  -3  10  11      817.21      892.80     47.57 o 
  -2  10  11      303.29      323.77     48.96 o 
  -1  10  11      131.99      103.69     30.86 o 
   0  10  11      534.65      575.87     40.94 o 
   1  10  11      234.89      237.12     52.49 o 
   2  10  11        1.06       34.29     24.31 o 
   3  10  11       35.08       39.37     14.74 o 
  -4  11  11      293.91      216.24     34.91 o 
  -3  11  11      389.17      398.57     46.75 o 
  -2  11  11      328.60      333.08     64.24 o 
  -1  11  11       29.04       38.36     19.35 o 
   0  11  11      142.84      122.59     38.42 o 
   1  11  11       56.71       54.93     28.70 o 
   2  11  11        0.78       44.61     19.20 o 
  -2  12  11        6.97       39.36     18.36 o 
  -1  12  11       14.35       39.58     20.46 o 
   0  12  11       21.27       37.06     21.03 o 
  -1 -12  12        7.99       18.43      7.86 o 
   0 -12  12      126.08      117.13     37.98 o 
   1 -12  12      339.99      186.59     66.15 o 
  -3 -11  12      447.28      272.47    122.86 o 
  -2 -11  12      134.11      114.24     24.04 o 
  -1 -11  12      213.89      143.03     30.59 o 
   0 -11  12      249.35      177.42     39.19 o 
   1 -11  12       66.29       65.38     30.36 o 
   2 -11  12        7.29       29.52     13.81 o 
   3 -11  12       80.98       76.24     31.42 o 
  -4 -10  12       88.88       59.60     44.83 o 
  -3 -10  12       24.26       20.22     13.30 o 
  -2 -10  12        0.89       10.02      8.72 o 
  -1 -10  12      180.26      165.39     60.66 o 
   0 -10  12      205.72      221.90     53.93 o 
   1 -10  12      422.38      343.35     51.55 o 
   2 -10  12       20.17       35.41     20.76 o 
   3 -10  12       40.75       43.57     19.74 o 
   4 -10  12        9.77       36.69     16.06 o 
  -4  -9  12        0.92        0.00     24.10 o 
  -3  -9  12      105.95       95.99     30.77 o 
  -2  -9  12      234.14      262.01     46.33 o 
  -1  -9  12       47.29       55.00     15.56 o 
   0  -9  12       17.21       21.67      6.23 o 
   1  -9  12       28.03       21.60     11.81 o 
   2  -9  12      576.04      546.87     85.25 o 
   3  -9  12        2.75       27.68     22.89 o 
   4  -9  12      220.55      245.83     42.94 o 
   5  -9  12      114.45      130.99     34.32 o 
  -5  -8  12        2.71        0.00     25.58 o 
  -4  -8  12       92.36       62.74     20.53 o 
  -3  -8  12      190.27      155.89     43.05 o 
  -2  -8  12      772.96      898.80     25.23 o 
  -1  -8  12       48.64       38.53      8.21 o 
   0  -8  12      139.21      157.20     19.52 o 
   1  -8  12      871.36      957.21     32.44 o 
   2  -8  12      906.55      916.19    123.48 o 
   3  -8  12      780.24      741.30     70.43 o 
   4  -8  12        6.51       24.92     22.62 o 
   5  -8  12      150.50      132.21     39.98 o 
  -6  -7  12      104.21      119.61     51.92 o 
  -5  -7  12      165.25      146.60     51.74 o 
  -4  -7  12        1.45       34.90     19.98 o 
  -3  -7  12      252.41      245.36     26.66 o 
  -2  -7  12       43.77       41.79     17.75 o 
  -1  -7  12       37.13       29.29      9.96 o 
   0  -7  12       73.17       73.04     13.01 o 
   1  -7  12       11.25       17.64      7.74 o 
   2  -7  12       36.00       42.50     12.40 o 
   3  -7  12      577.98      594.87     90.90 o 
   4  -7  12       58.19       49.19     33.04 o 
   5  -7  12       74.53       69.54     24.22 o 
   6  -7  12       21.51       31.94     24.22 o 
  -6  -6  12        0.72        0.00     26.46 o 
  -5  -6  12        0.66        2.60      9.05 o 
  -4  -6  12      153.11      149.90     22.61 o 
  -3  -6  12      468.86      461.39     37.61 o 
  -2  -6  12      394.08      396.13     52.65 o 
  -1  -6  12      107.60       91.08     13.14 o 
   0  -6  12      254.47      292.48     51.65 o 
   1  -6  12       57.76       54.33     16.63 o 
   2  -6  12        0.36       20.15      9.25 o 
   3  -6  12      206.65      255.31     34.29 o 
   4  -6  12      180.52      176.87     35.85 o 
   5  -6  12        2.94       45.17     23.09 o 
   6  -6  12        1.48        0.00     15.68 o 
  -6  -5  12       35.87       28.29     11.87 o 
  -5  -5  12      146.95      152.54     22.30 o 
  -4  -5  12       30.89       36.91     15.05 o 
  -3  -5  12       32.94       38.30     11.95 o 
  -2  -5  12       29.99       37.02      9.45 o 
  -1  -5  12      468.68      514.20     52.47 o 
   0  -5  12      272.40      253.72     33.41 o 
   1  -5  12       58.98       66.68     13.25 o 
   2  -5  12      181.90      168.59     18.86 o 
   3  -5  12      905.67      898.76     23.37 o 
   4  -5  12      858.35      897.58     36.91 o 
   5  -5  12       14.61       50.24     51.36 o 
   6  -5  12        2.04       14.58     22.10 o 
  -7  -4  12       12.26        0.00     27.05 o 
  -6  -4  12       16.33       16.67      7.41 o 
  -5  -4  12      387.45      351.53     45.71 o 
  -4  -4  12      649.07      705.65     53.68 o 
  -3  -4  12      524.84      587.72     40.51 o 
  -2  -4  12     1390.25     1336.43     31.29 o 
  -1  -4  12     1032.09      877.31     53.96 o 
   0  -4  12      160.20      143.95     14.56 o 
   1  -4  12      210.28      196.32     28.35 o 
   2  -4  12      263.62      299.27     38.95 o 
   3  -4  12      909.53      919.19     38.12 o 
   4  -4  12      376.69      398.35     75.60 o 
   5  -4  12       18.18       17.54     16.55 o 
   6  -4  12        0.31        0.00     19.50 o 
  -7  -3  12        2.26        6.15     13.13 o 
  -6  -3  12      191.86      161.28     21.75 o 
  -5  -3  12      505.51      518.07     68.86 o 
  -4  -3  12      938.34      984.81     42.33 o 
  -3  -3  12      163.92      228.16     22.39 o 
  -2  -3  12     1134.76     1148.96     43.38 o 
  -1  -3  12     3310.61     3247.55     62.17 o 
   0  -3  12     1831.42     1813.74     47.58 o 
   1  -3  12       23.40       47.35     11.88 o 
   2  -3  12      342.22      357.92     46.56 o 
   3  -3  12      163.84      181.74     25.07 o 
   4  -3  12      306.44      377.07     31.51 o 
   5  -3  12       67.72       91.00     20.82 o 
   6  -3  12       49.89       71.62     33.37 o 
  -7  -2  12       17.12        3.55     14.57 o 
  -6  -2  12      124.30      137.94     17.23 o 
  -5  -2  12      251.20      316.03     29.52 o 
  -4  -2  12      227.56      215.81     32.72 o 
  -3  -2  12       59.54       76.77     10.12 o 
  -2  -2  12       31.89       22.95      4.50 o 
  -1  -2  12       14.05       28.64      9.29 o 
   0  -2  12      305.87      279.83     12.35 o 
   1  -2  12       80.02      122.26     16.67 o 
   2  -2  12      532.10      595.90     60.12 o 
   3  -2  12       11.12       12.03      8.49 o 
   4  -2  12      143.52      118.10     20.46 o 
   5  -2  12      478.01      526.48     73.44 o 
   6  -2  12      161.55      228.70     34.42 o 
   7  -2  12        7.75       20.88     15.99 o 
  -7  -1  12       15.87       24.93     11.25 o 
  -6  -1  12      130.36      171.07     23.04 o 
  -5  -1  12       41.36       48.02     12.77 o 
  -4  -1  12        0.87       19.47      8.57 o 
  -3  -1  12      923.23      987.66     18.98 o 
  -2  -1  12       45.24       23.72     10.05 o 
  -1  -1  12     1460.79     1490.83     59.60 o 
   0  -1  12     3699.58     3535.13     61.80 o 
   1  -1  12     1661.76     1572.72     46.72 o 
   2  -1  12       10.61       17.04      9.50 o 
   3  -1  12      123.08      116.13     21.39 o 
   4  -1  12      134.61      150.81     24.19 o 
   5  -1  12      652.60      585.58     33.77 o 
   6  -1  12       48.33       47.82     18.91 o 
  -7   0  12      270.35      262.10     31.20 o 
  -6   0  12        8.33        2.02     19.77 o 
  -5   0  12      511.32      563.93     37.32 o 
  -4   0  12      378.73      362.68     41.61 o 
  -3   0  12     1040.16      973.35     21.22 o 
  -2   0  12       11.09       10.87      7.49 o 
  -1   0  12      836.84      863.54     64.20 o 
   0   0  12     3765.68     3860.25    120.15 o 
   1   0  12     2153.72     1990.91     78.55 o 
   2   0  12       45.30       42.04     11.13 o 
   3   0  12      488.11      531.94     30.90 o 
   4   0  12       61.78       53.49     28.88 o 
   5   0  12       72.68       58.16     11.88 o 
   6   0  12        0.05       43.22     20.85 o 
  -7   1  12      226.59      227.17     29.31 o 
  -6   1  12       19.18       28.73     11.58 o 
  -5   1  12      827.24      873.55     73.36 o 
  -4   1  12      527.37      559.73     60.29 o 
  -3   1  12      369.71      330.12     26.25 o 
  -2   1  12      372.21      357.05     14.65 o 
  -1   1  12      148.74      154.87     21.11 o 
   0   1  12      114.58      125.13     15.49 o 
   1   1  12       51.51       42.15     14.44 o 
   2   1  12      216.51      262.30     30.83 o 
   3   1  12       69.06       87.32     14.12 o 
   4   1  12      151.60      169.60     22.88 o 
   5   1  12      238.44      257.84     35.46 o 
   6   1  12        7.25       20.04     10.68 o 
  -7   2  12       26.20       27.18     10.43 o 
  -6   2  12       11.37        0.57      8.63 o 
  -5   2  12      413.51      417.29     33.68 o 
  -4   2  12        0.73       31.60     10.98 o 
  -3   2  12       24.14       42.21      7.99 o 
  -2   2  12      227.71      191.12     21.66 o 
  -1   2  12       20.15       18.55      5.31 o 
   0   2  12       70.47      114.48     15.30 o 
   1   2  12       16.90       27.72     11.28 o 
   2   2  12     1889.91     1989.71     53.31 o 
   3   2  12      910.66      978.28     41.92 o 
   4   2  12       26.18       11.61     14.27 o 
   5   2  12       66.24       77.64     25.13 o 
   6   2  12       74.03       61.04     13.86 o 
  -7   3  12       19.44       35.60     12.38 o 
  -6   3  12      208.03      216.77     29.85 o 
  -5   3  12       48.98       48.29     12.31 o 
  -4   3  12       85.23       89.79     16.24 o 
  -3   3  12     1649.47     1709.32     74.77 o 
  -2   3  12     3353.83     3466.67     81.40 o 
  -1   3  12       24.77       22.71     10.46 o 
   0   3  12       50.71       39.85     11.52 o 
   1   3  12     1454.57     1468.70     53.09 o 
   2   3  12      855.37     1060.14     55.25 o 
   3   3  12      189.09      230.85     27.92 o 
   4   3  12       29.81       59.70     15.33 o 
   5   3  12      279.35      268.08     41.82 o 
   6   3  12       81.60      146.64     21.74 o 
  -7   4  12      143.39      150.22     24.65 o 
  -6   4  12      258.40      249.08     42.74 o 
  -5   4  12        2.06        6.93      6.84 o 
  -4   4  12      370.20      388.08     48.30 o 
  -3   4  12     3461.51     3456.50    103.32 o 
  -2   4  12     3208.62     2991.84    221.29 o 
  -1   4  12      796.91      752.36     39.93 o 
   0   4  12     1910.43     1910.96    117.53 o 
   1   4  12     1901.91     1931.84     68.68 o 
   2   4  12     1473.04     1390.83     48.00 o 
   3   4  12       31.28       27.64     15.23 o 
   4   4  12      131.23      146.28     21.90 o 
   5   4  12        0.82       30.85     13.37 o 
   6   4  12      109.83      116.41     30.59 o 
  -7   5  12      263.19      199.48     39.74 o 
  -6   5  12      397.54      409.89     32.33 o 
  -5   5  12      269.16      250.55     37.20 o 
  -4   5  12       12.53       32.66     12.39 o 
  -3   5  12       33.94       42.46     12.88 o 
  -2   5  12      260.38      220.04     26.37 o 
  -1   5  12      129.14      119.34     17.69 o 
   0   5  12      124.00      113.42     21.98 o 
   1   5  12      217.40      269.75     34.05 o 
   2   5  12       28.99       32.14     11.98 o 
   3   5  12       29.22       33.61     21.51 o 
   4   5  12      148.99      124.31     21.98 o 
   5   5  12        5.20       26.93     22.94 o 
  -7   6  12       50.24       34.34     29.48 o 
  -6   6  12      116.49       98.02     25.20 o 
  -5   6  12       91.58       56.09     19.81 o 
  -4   6  12       35.76       23.29      8.98 o 
  -3   6  12        0.36       27.62     10.00 o 
  -2   6  12        6.97       16.36     12.06 o 
  -1   6  12      419.69      420.55     55.45 o 
   0   6  12      122.45      119.66     16.66 o 
   1   6  12      670.84      624.20     33.90 o 
   2   6  12     2155.30     1938.58    109.79 o 
   3   6  12     1183.44     1065.76     38.74 o 
   4   6  12      273.29      218.82     28.16 o 
   5   6  12        0.69        7.81     15.22 o 
  -6   7  12      311.20      280.59     26.26 o 
  -5   7  12      964.83      924.12     49.46 o 
  -4   7  12      207.45      250.26     51.16 o 
  -3   7  12       83.02       82.71     16.19 o 
  -2   7  12      412.67      414.45     51.61 o 
  -1   7  12      324.72      282.28     42.51 o 
   0   7  12     1252.43     1160.43     71.77 o 
   1   7  12       80.40       81.06     17.38 o 
   2   7  12      117.01       93.87     14.62 o 
   3   7  12      245.94      278.96     53.86 o 
   4   7  12      102.69      159.75     43.62 o 
   5   7  12        7.92       37.10     17.42 o 
  -6   8  12      453.61      420.00     68.01 o 
  -5   8  12      810.61      913.09     42.06 o 
  -4   8  12     1310.18     1157.40     46.94 o 
  -3   8  12        3.27       10.10      9.96 o 
  -2   8  12      109.76       99.99     31.57 o 
  -1   8  12        1.87       14.68     10.35 o 
   0   8  12      432.58      405.81     56.68 o 
   1   8  12        0.63       24.59      8.99 o 
   2   8  12       52.44       87.41     24.44 o 
   3   8  12       98.44      139.83     37.39 o 
   4   8  12        0.04       27.25     16.15 o 
  -5   9  12       63.13       58.37     21.27 o 
  -4   9  12       19.33       26.03     11.88 o 
  -3   9  12       60.01       61.52     11.98 o 
  -2   9  12      140.03      127.99     22.28 o 
  -1   9  12       59.29       70.14     15.51 o 
   0   9  12        4.68       12.34     16.51 o 
   1   9  12      118.49       83.11     24.34 o 
   2   9  12        1.23        2.89     20.38 o 
   3   9  12       43.56       82.89     44.74 o 
  -5  10  12       49.46       49.94     19.45 o 
  -4  10  12      447.69      442.84     54.57 o 
  -3  10  12      452.20      448.31     64.04 o 
  -2  10  12      287.94      312.17     36.59 o 
  -1  10  12      127.35      133.50     35.45 o 
   0  10  12      312.85      328.15     84.88 o 
   1  10  12      403.23      337.99     77.79 o 
   2  10  12        1.08       39.22     32.10 o 
  -4  11  12      285.45      261.34     49.87 o 
  -3  11  12      290.46      298.79     28.50 o 
  -2  11  12      350.69      262.52     54.20 o 
  -1  11  12      417.41      361.47     73.50 o 
   0  11  12      850.34      878.62    156.58 o 
   1  11  12      164.58      155.53     30.84 o 
  -2  12  12        3.09       25.34     16.76 o 
  -1  12  12        1.39       19.08     12.07 o 
  -1 -12  13        0.25        5.90     17.90 o 
   0 -12  13        6.53       11.51     19.14 o 
   1 -12  13       71.89       47.01     28.17 o 
   2 -12  13      119.85       66.92     18.67 o 
  -2 -11  13      145.05      164.20     65.09 o 
  -1 -11  13      158.61      154.14     30.44 o 
   0 -11  13      212.13      175.13     46.54 o 
   1 -11  13      511.90      543.33     60.19 o 
   2 -11  13       52.88       28.88     18.58 o 
   3 -11  13        0.57       18.61     26.99 o 
  -3 -10  13        2.62       33.78     27.82 o 
  -2 -10  13       26.19       16.70      8.36 o 
  -1 -10  13      239.79      250.29     41.61 o 
   0 -10  13      271.20      236.64     54.87 o 
   1 -10  13      197.61      214.57     31.32 o 
   2 -10  13       11.20       18.65     13.12 o 
   3 -10  13        6.09       53.16     66.24 o 
   4 -10  13       37.09       56.62     17.24 o 
  -4  -9  13       94.46       68.51     31.84 o 
  -3  -9  13       35.18       89.07     24.34 o 
  -2  -9  13       52.07       76.56     28.85 o 
  -1  -9  13      165.17      149.73     28.49 o 
   0  -9  13      227.28      242.70     25.77 o 
   1  -9  13       50.41       40.30      9.84 o 
   2  -9  13        0.43        7.18     15.89 o 
   3  -9  13      147.41      111.45     27.94 o 
   4  -9  13        8.68       32.58     14.84 o 
   5  -9  13       87.92      112.56     25.23 o 
  -5  -8  13        7.77       26.76     20.68 o 
  -4  -8  13       40.62       51.92     42.17 o 
  -3  -8  13      124.66       91.90     19.47 o 
  -2  -8  13      996.95      980.96     69.65 o 
  -1  -8  13     1062.87     1141.72     33.87 o 
   0  -8  13      625.41      688.64     26.11 o 
   1  -8  13      430.05      424.99     21.90 o 
   2  -8  13      877.85      904.29    105.78 o 
   3  -8  13      222.67      260.74     41.57 o 
   4  -8  13        1.25       22.12     17.14 o 
   5  -8  13        1.86       38.77     15.85 o 
  -5  -7  13       15.05       34.49     25.75 o 
  -4  -7  13      254.83      178.38     67.33 o 
  -3  -7  13      274.95      242.60     39.77 o 
  -2  -7  13       83.10       93.89     22.72 o 
  -1  -7  13        4.49       25.41     10.17 o 
   0  -7  13       52.83       43.65     11.31 o 
   1  -7  13      931.41      976.87     34.88 o 
   2  -7  13     1074.73      997.65     46.86 o 
   3  -7  13       45.53       59.51     47.94 o 
   4  -7  13       23.10       17.26     15.29 o 
   5  -7  13       56.09       33.59     25.10 o 
   6  -7  13       53.75       61.29     23.60 o 
  -6  -6  13      217.82      190.48     45.06 o 
  -5  -6  13       58.80       51.63     32.90 o 
  -4  -6  13      136.18      115.75     22.92 o 
  -3  -6  13      354.62      342.91     49.95 o 
  -2  -6  13       26.25       13.16     12.07 o 
  -1  -6  13      323.57      356.90     43.94 o 
   0  -6  13      208.43      230.03     16.25 o 
   1  -6  13        8.86       13.62      5.97 o 
   2  -6  13       61.93       67.63     17.59 o 
   3  -6  13      245.74      218.40     35.76 o 
   4  -6  13        7.45       35.50     14.32 o 
   5  -6  13       29.70       24.66     26.20 o 
   6  -6  13       28.99       50.07     19.50 o 
  -6  -5  13        0.13       56.53     32.72 o 
  -5  -5  13      121.90      105.69     18.00 o 
  -4  -5  13      128.39      131.85     22.69 o 
  -3  -5  13      337.56      357.40     28.07 o 
  -2  -5  13       60.79       65.98     11.92 o 
  -1  -5  13       59.69       59.98     12.65 o 
   0  -5  13       22.40       44.01      9.87 o 
   1  -5  13      121.67      100.81     19.01 o 
   2  -5  13      666.49      756.75     43.87 o 
   3  -5  13     1581.96     1551.27    100.14 o 
   4  -5  13      112.46       94.41     22.26 o 
   5  -5  13       92.22       83.69     24.08 o 
   6  -5  13        7.95       33.29     16.89 o 
  -6  -4  13      200.38      170.97     34.29 o 
  -5  -4  13      109.19      113.55     19.69 o 
  -4  -4  13     1291.45     1251.77     44.67 o 
  -3  -4  13       61.08       68.25     12.16 o 
  -2  -4  13      492.42      520.93     12.71 o 
  -1  -4  13     1979.61     1906.03     41.11 o 
   0  -4  13       45.82       56.08      7.01 o 
   1  -4  13        5.96       19.30      8.71 o 
   2  -4  13      204.37      196.25     36.32 o 
   3  -4  13      641.96      540.70     45.14 o 
   4  -4  13      263.57      257.98     28.84 o 
   5  -4  13      296.82      268.41     40.57 o 
   6  -4  13       21.47       43.04     26.19 o 
  -7  -3  13       20.41       58.87     19.31 o 
  -6  -3  13      197.84      155.98     29.15 o 
  -5  -3  13      210.15      248.20     37.24 o 
  -4  -3  13     1970.17     2173.02     66.17 o 
  -3  -3  13      170.15      158.14     21.64 o 
  -2  -3  13     2647.11     2534.31     53.83 o 
  -1  -3  13     4345.85     4500.79    103.84 o 
   0  -3  13      456.48      433.56     26.71 o 
   1  -3  13       43.10       75.15     11.82 o 
   2  -3  13      339.83      329.02     46.84 o 
   3  -3  13        4.15       29.65     15.90 o 
   4  -3  13       73.73       59.23     15.55 o 
   5  -3  13       51.74       49.20     16.61 o 
   6  -3  13       30.52       88.76     30.84 o 
  -7  -2  13       40.97       45.77     29.59 o 
  -6  -2  13      140.14      186.40     26.64 o 
  -5  -2  13       59.55       46.82     14.65 o 
  -4  -2  13      181.11      161.16     29.69 o 
  -3  -2  13      352.67      286.87     24.13 o 
  -2  -2  13     2194.66     2430.77     88.27 o 
  -1  -2  13      931.93      893.96     44.44 o 
   0  -2  13       45.23       36.49      8.61 o 
   1  -2  13        1.03        9.03      7.57 o 
   2  -2  13      534.48      692.64     63.34 o 
   3  -2  13        8.09       17.43     11.15 o 
   4  -2  13        1.60       12.55     12.45 o 
   5  -2  13      177.44      215.09     35.83 o 
   6  -2  13      113.75      121.35     31.03 o 
  -7  -1  13        1.80       13.76     11.39 o 
  -6  -1  13      210.96      174.15     31.40 o 
  -5  -1  13      168.13      160.88     23.33 o 
  -4  -1  13        0.84       33.84      8.99 o 
  -3  -1  13      323.20      315.49     18.56 o 
  -2  -1  13      194.23      195.85     31.81 o 
  -1  -1  13      639.26      666.00     58.47 o 
   0  -1  13     4384.44     4304.36    100.03 o 
   1  -1  13     2863.41     2854.79     66.01 o 
   2  -1  13       26.62       31.50      8.45 o 
   3  -1  13       31.82       27.38     44.62 o 
   4  -1  13      203.95      204.76     30.46 o 
   5  -1  13      177.33      191.71     43.11 o 
   6  -1  13       95.09       71.15     22.20 o 
  -7   0  13      161.61      182.25     32.55 o 
  -6   0  13      299.42      314.47     40.49 o 
  -5   0  13      163.42      177.98     21.23 o 
  -4   0  13      365.75      412.82     46.42 o 
  -3   0  13      279.98      255.82     22.53 o 
  -2   0  13      267.15      286.82     21.66 o 
  -1   0  13      198.79      162.01     32.39 o 
   0   0  13     4164.14     4372.71     65.17 o 
   1   0  13     2865.93     2700.37     90.93 o 
   2   0  13        4.52       19.83     10.22 o 
   3   0  13      196.70      200.98     29.94 o 
   4   0  13      531.61      558.50     39.77 o 
   5   0  13       31.66       33.70     12.11 o 
   6   0  13        4.43        6.14     18.93 o 
  -7   1  13      143.08      153.69     23.84 o 
  -6   1  13      452.44      439.37     48.78 o 
  -5   1  13      103.18       99.05     14.83 o 
  -4   1  13     2622.36     2724.38     76.94 o 
  -3   1  13     1007.79     1042.99     28.09 o 
  -2   1  13       73.75       94.61     13.30 o 
  -1   1  13      160.25      172.38     36.72 o 
   0   1  13      195.24      191.34     18.97 o 
   1   1  13      190.07      232.89     33.55 o 
   2   1  13      873.60      921.04     33.47 o 
   3   1  13        8.90       31.21      9.69 o 
   4   1  13       60.10       79.13     13.05 o 
   5   1  13        9.22       25.22     12.69 o 
   6   1  13        2.81       32.25     18.82 o 
  -7   2  13        0.40       28.86     10.07 o 
  -6   2  13        1.08       12.28     12.79 o 
  -5   2  13       15.38       26.51      8.44 o 
  -4   2  13      117.17       95.32     22.92 o 
  -3   2  13     1056.55     1151.96     64.70 o 
  -2   2  13      128.61      100.90     13.63 o 
  -1   2  13        5.37       11.36      5.41 o 
   0   2  13       44.90       34.07     15.56 o 
   1   2  13       13.08        7.74     14.33 o 
   2   2  13      432.02      453.86     60.94 o 
   3   2  13       14.09       31.97     19.10 o 
   4   2  13       25.26       46.67     14.72 o 
   5   2  13       66.75       92.81     15.62 o 
   6   2  13       87.54       64.70     16.66 o 
  -7   3  13      137.76      102.85     19.47 o 
  -6   3  13      118.82      111.47     24.22 o 
  -5   3  13       15.21       30.40     10.47 o 
  -4   3  13        1.21       13.02     16.44 o 
  -3   3  13      189.37      142.58     20.85 o 
  -2   3  13       24.22       25.99     17.21 o 
  -1   3  13      187.05      240.56     39.31 o 
   0   3  13      407.09      503.46     43.87 o 
   1   3  13     1231.12     1214.69     37.96 o 
   2   3  13     2342.82     2506.60     75.51 o 
   3   3  13       37.32       44.09     17.08 o 
   4   3  13       72.55       95.15     18.16 o 
   5   3  13      320.25      315.07     50.47 o 
   6   3  13      377.92      350.86     32.26 o 
  -7   4  13       77.03       80.88     20.68 o 
  -6   4  13      519.92      432.41     54.31 o 
  -5   4  13        5.32       28.54     16.26 o 
  -4   4  13       16.02       21.86     10.39 o 
  -3   4  13     1592.64     1541.31     58.54 o 
  -2   4  13     2465.74     2480.23    184.46 o 
  -1   4  13     1815.18     1884.75     60.24 o 
   0   4  13      661.97      601.02     32.02 o 
   1   4  13      571.97      596.10     52.61 o 
   2   4  13      511.18      513.92     41.61 o 
   3   4  13        1.46       20.47     14.72 o 
   4   4  13       67.02       53.78     11.06 o 
   5   4  13       26.29       43.56     12.77 o 
  -7   5  13      491.52      460.12     61.13 o 
  -6   5  13      307.61      328.56     36.84 o 
  -5   5  13        9.65       15.80      8.58 o 
  -4   5  13      226.95      245.80     32.68 o 
  -3   5  13      699.19      759.93     60.62 o 
  -2   5  13       44.99       66.14     15.99 o 
  -1   5  13     1891.64     1769.93     94.74 o 
   0   5  13      282.99      302.40     46.63 o 
   1   5  13      188.62      160.51     30.28 o 
   2   5  13        9.01        4.98     18.61 o 
   3   5  13        1.86       12.07     10.96 o 
   4   5  13       42.64       51.44     16.48 o 
   5   5  13       39.11       68.47     25.33 o 
  -7   6  13      437.48      397.93     57.88 o 
  -6   6  13        2.26       27.02     10.25 o 
  -5   6  13       72.82       58.87     15.56 o 
  -4   6  13       65.24       32.46      9.43 o 
  -3   6  13      137.30      139.29     23.23 o 
  -2   6  13     1397.68     1376.79     44.88 o 
  -1   6  13        3.27       14.95      7.93 o 
   0   6  13      665.59      627.06     35.52 o 
   1   6  13      679.13      699.56     49.43 o 
   2   6  13        1.74       22.16     10.01 o 
   3   6  13      706.20      614.80     31.17 o 
   4   6  13      111.06      151.33     40.07 o 
   5   6  13       27.61       36.80     18.83 o 
  -6   7  13       72.99       61.05     14.69 o 
  -5   7  13      368.00      360.41     54.91 o 
  -4   7  13       37.82       47.26     14.13 o 
  -3   7  13      858.23      832.02     81.33 o 
  -2   7  13      394.49      362.71     44.83 o 
  -1   7  13      279.05      249.74     32.91 o 
   0   7  13      357.61      370.23     50.53 o 
   1   7  13      348.91      316.22     37.22 o 
   2   7  13      547.29      493.31     60.26 o 
   3   7  13      922.03      841.68    144.98 o 
   4   7  13      127.89      165.73     32.43 o 
  -6   8  13      190.19      154.40     38.32 o 
  -5   8  13      855.36      776.30     83.72 o 
  -4   8  13      456.64      406.41     52.14 o 
  -3   8  13      907.30      906.67     53.70 o 
  -2   8  13     1012.50     1117.73     65.99 o 
  -1   8  13       24.18       35.71     12.11 o 
   0   8  13       17.54       28.19     12.72 o 
   1   8  13        0.54       11.58     10.10 o 
   2   8  13      100.59      107.93     26.04 o 
   3   8  13      177.69      216.97     54.89 o 
   4   8  13       32.57       36.83     23.59 o 
  -5   9  13      145.93      125.71     18.33 o 
  -4   9  13       73.59       74.24     19.41 o 
  -3   9  13      288.30      262.10     41.42 o 
  -2   9  13      154.46      177.28     23.53 o 
  -1   9  13       18.25       14.34      9.92 o 
   0   9  13       68.46      205.86     94.06 o 
   1   9  13      131.50      171.64     42.17 o 
   2   9  13       34.67       49.38     22.05 o 
   3   9  13       14.55       35.48     18.35 o 
  -4  10  13      150.73       99.43     28.62 o 
  -3  10  13      396.55      372.10     54.10 o 
  -2  10  13       57.58       72.93     18.78 o 
  -1  10  13       91.34       70.76     24.69 o 
   0  10  13      112.69      111.63     33.12 o 
   1  10  13       18.16       50.35     26.08 o 
   2  10  13        4.34       39.07     19.50 o 
  -3  11  13      419.62      404.03     56.03 o 
  -2  11  13      191.12      151.54     33.20 o 
  -1  11  13      177.75      164.90     36.07 o 
   0  11  13      525.09      545.49     95.61 o 
   1  11  13      332.93      317.60     39.24 o 
  -2 -11  14       17.17       35.32     23.81 o 
  -1 -11  14       34.63       17.72     22.39 o 
   0 -11  14      137.76      105.13     47.36 o 
   1 -11  14        3.20       41.22     17.19 o 
   2 -11  14      108.95       92.91     19.97 o 
   3 -11  14       69.99       54.54     16.79 o 
  -3 -10  14       98.12       65.97     26.64 o 
  -2 -10  14        9.49       35.50     22.09 o 
  -1 -10  14      158.62      108.91     38.63 o 
   0 -10  14      398.00      289.51     57.30 o 
   1 -10  14       12.54       23.48     14.27 o 
   2 -10  14      114.30       44.85     24.60 o 
   3 -10  14       72.71       66.37     17.64 o 
   4 -10  14       93.83       53.88     18.26 o 
  -4  -9  14      101.37      121.67     45.42 o 
  -3  -9  14        0.18        0.00     23.92 o 
  -1  -9  14       74.95       54.21     19.23 o 
   0  -9  14      555.94      685.61     34.73 o 
   1  -9  14       40.71       46.21     36.97 o 
   2  -9  14        0.11       19.41     15.17 o 
   3  -9  14        3.81       25.95     10.96 o 
   4  -9  14        5.09       54.45     21.41 o 
  -5  -8  14       91.74       78.02     40.52 o 
  -4  -8  14        3.69       51.57     28.00 o 
  -3  -8  14       15.21       54.17     24.51 o 
  -2  -8  14       36.20       35.41      9.59 o 
  -1  -8  14      238.93      213.41     33.57 o 
   0  -8  14      155.59      137.14     20.35 o 
   1  -8  14      252.67      180.86     25.76 o 
   2  -8  14      165.77      153.11     29.07 o 
   3  -8  14       35.51       17.06     22.53 o 
   4  -8  14       11.68       13.17     11.04 o 
   5  -8  14      114.48      138.87     27.15 o 
  -5  -7  14        1.23       17.37     29.36 o 
  -4  -7  14       16.66       81.69     60.54 o 
  -3  -7  14      580.95      571.41     35.18 o 
  -2  -7  14      789.24      801.17     41.20 o 
  -1  -7  14      350.52      379.57     28.51 o 
   0  -7  14      437.86      505.45     24.35 o 
   1  -7  14      775.86      849.18     47.00 o 
   2  -7  14      482.27      505.14     30.29 o 
   3  -7  14       42.70       65.67     24.77 o 
   4  -7  14       33.47       33.51     12.58 o 
   5  -7  14       52.29       62.04     24.04 o 
  -6  -6  14      461.61      607.77     84.64 o 
  -5  -6  14      203.72      195.74     46.36 o 
  -4  -6  14       41.39       44.32     19.73 o 
  -3  -6  14      493.02      476.28     25.43 o 
  -2  -6  14       58.04       58.73     13.94 o 
  -1  -6  14      165.98      171.45     24.29 o 
   0  -6  14       36.22       26.33      8.29 o 
   1  -6  14       36.31       27.09      9.46 o 
   2  -6  14      244.98      169.19     27.45 o 
   3  -6  14        8.81       28.51     20.29 o 
   4  -6  14       30.43       15.14     17.14 o 
   5  -6  14       30.44       31.97     21.81 o 
   6  -6  14       21.51       69.89     30.99 o 
  -6  -5  14       18.17        7.56     29.41 o 
  -5  -5  14        3.45       12.41     21.59 o 
  -4  -5  14      639.84      709.51     72.80 o 
  -3  -5  14      507.06      385.84     50.72 o 
  -2  -5  14       17.50       18.23      7.91 o 
  -1  -5  14      349.04      412.52     22.89 o 
   0  -5  14       92.86       95.04     17.73 o 
   1  -5  14        3.69       12.45      5.82 o 
   2  -5  14       72.12       65.30     23.10 o 
   3  -5  14      831.67      960.00     36.83 o 
   4  -5  14      610.56      676.27     70.06 o 
   5  -5  14       11.17       12.97     30.95 o 
   6  -5  14       85.93      136.84     53.57 o 
  -6  -4  14      137.35      156.61     32.15 o 
  -5  -4  14      422.24      392.79     71.62 o 
  -4  -4  14        4.35        8.84     11.96 o 
  -3  -4  14        3.96       16.51      9.35 o 
  -2  -4  14      563.80      557.57     14.35 o 
  -1  -4  14      937.81      877.54     21.71 o 
   0  -4  14       71.94       60.59      9.50 o 
   1  -4  14        2.73        6.34      7.50 o 
   2  -4  14      208.62      227.84     32.10 o 
   3  -4  14      744.79      727.10     41.99 o 
   4  -4  14      530.27      544.35     99.61 o 
   5  -4  14       56.32       63.66     28.47 o 
   6  -4  14      109.44      117.07     28.99 o 
  -7  -3  14        4.43        7.84     27.11 o 
  -6  -3  14       31.53       35.06     16.03 o 
  -5  -3  14       44.31       45.80     24.40 o 
  -4  -3  14       55.97       77.10     10.36 o 
  -3  -3  14     1969.97     2161.58     50.76 o 
  -2  -3  14     2559.05     2589.11     83.05 o 
  -1  -3  14     2586.04     2612.94    195.77 o 
   0  -3  14      198.24      201.80     16.76 o 
   1  -3  14      104.84      149.48     22.97 o 
   2  -3  14      107.85      104.61     15.10 o 
   3  -3  14      552.01      627.65     47.68 o 
   4  -3  14       38.59       62.53     24.78 o 
   5  -3  14       19.14       46.77     18.45 o 
   6  -3  14       32.03       34.78     24.69 o 
  -7  -2  14        8.88       35.42     18.31 o 
  -6  -2  14       63.55       78.02     20.26 o 
  -5  -2  14       97.82       71.24     14.03 o 
  -4  -2  14        3.00       10.21      9.28 o 
  -3  -2  14     1479.38     1592.69     49.20 o 
  -2  -2  14       64.94      106.87     19.66 o 
  -1  -2  14     3622.03     3756.56    107.15 o 
   0  -2  14      208.48      194.69     24.85 o 
   1  -2  14       88.82       63.81     12.34 o 
   2  -2  14      326.86      444.24     59.75 o 
   3  -2  14      505.60      454.89     63.79 o 
   4  -2  14      494.03      491.26     50.08 o 
   5  -2  14        1.20       12.46     16.45 o 
   6  -2  14        6.35        0.00     19.77 o 
  -7  -1  14        5.75       28.52     15.80 o 
  -6  -1  14       27.13       51.82     19.23 o 
  -5  -1  14      306.70      270.40     28.38 o 
  -4  -1  14      442.92      431.26     35.06 o 
  -3  -1  14      166.23      142.50     22.26 o 
  -2  -1  14      513.95      545.77     56.22 o 
  -1  -1  14      336.91      332.98     26.73 o 
   0  -1  14     2682.79     2853.32     97.01 o 
   1  -1  14      446.68      469.59     26.03 o 
   2  -1  14        1.19       22.78      8.77 o 
   3  -1  14        7.06       19.29      8.92 o 
   4  -1  14      144.67      163.50     19.02 o 
   5  -1  14        3.01       13.02     19.70 o 
   6  -1  14       32.16       35.94     36.62 o 
  -7   0  14       13.59       26.39     13.49 o 
  -6   0  14       38.39       62.45     16.15 o 
  -5   0  14      241.10      234.73     35.38 o 
  -4   0  14     1215.67     1166.08     66.12 o 
  -3   0  14      953.98      888.49     15.66 o 
  -2   0  14       42.06       19.93     11.42 o 
  -1   0  14      937.28      800.91     97.46 o 
   0   0  14     4591.40     4499.92    112.19 o 
   1   0  14     3321.48     3495.17    133.40 o 
   2   0  14     1821.04     1866.80     68.78 o 
   3   0  14      904.67      858.84     24.36 o 
   4   0  14      665.36      614.57     47.43 o 
   5   0  14       88.56       84.64     21.89 o 
   6   0  14        0.20        7.15     21.41 o 
  -7   1  14      110.38      128.32     31.62 o 
  -6   1  14      106.87       99.70     16.50 o 
  -5   1  14      848.49      771.74     49.70 o 
  -4   1  14      430.48      420.15     37.17 o 
  -3   1  14     1680.08     1611.84     40.97 o 
  -2   1  14       93.55       81.38     13.84 o 
  -1   1  14       29.35       30.71      7.76 o 
   0   1  14     1061.05      945.62     28.31 o 
   1   1  14       21.34       38.04     15.63 o 
   2   1  14      165.55      168.06     23.16 o 
   3   1  14       39.20       67.90     13.24 o 
   4   1  14       87.23       78.82     19.57 o 
   5   1  14        3.72       19.42     13.27 o 
   6   1  14       21.49        2.96     16.57 o 
  -7   2  14        2.44       13.27     15.57 o 
  -6   2  14       55.77       64.45     13.78 o 
  -5   2  14     1087.92      994.14     29.26 o 
  -4   2  14      733.76      757.14     35.42 o 
  -3   2  14      186.53      183.48     28.12 o 
  -2   2  14       32.92       27.95      5.63 o 
  -1   2  14      344.90      373.47     21.07 o 
   0   2  14        4.72       17.08     11.64 o 
   1   2  14     2142.49     2093.62     60.50 o 
   2   2  14      424.07      409.94     37.39 o 
   3   2  14       50.23       47.18     19.01 o 
   4   2  14       90.25      104.87     15.77 o 
   5   2  14      141.85      128.31     19.63 o 
   6   2  14      154.77      127.17     18.91 o 
  -7   3  14       74.90       68.68     20.14 o 
  -6   3  14       49.10       36.59     12.69 o 
  -5   3  14        3.33       28.35      7.79 o 
  -4   3  14       98.77       88.86     15.63 o 
  -3   3  14     1344.04     1260.81     36.35 o 
  -2   3  14      801.93      812.44     29.54 o 
  -1   3  14        1.51        5.59     11.45 o 
   0   3  14       21.46       45.21     12.12 o 
   1   3  14     1788.41     1890.33     66.20 o 
   2   3  14      936.06     1041.56     48.04 o 
   3   3  14      690.62      703.35     41.34 o 
   4   3  14       43.32       53.62     12.46 o 
   5   3  14      218.92      262.21     50.00 o 
   6   3  14      183.69      161.08     22.87 o 
  -7   4  14       94.74       66.11     13.99 o 
  -6   4  14       64.90       73.27     12.66 o 
  -5   4  14      332.66      346.79     40.13 o 
  -4   4  14      254.43      252.26     30.68 o 
  -3   4  14      626.07      737.48     73.57 o 
  -2   4  14     1160.06     1112.68     57.39 o 
  -1   4  14     1737.56     1731.63     91.52 o 
   0   4  14       31.55       46.53     17.62 o 
   1   4  14     1533.68     1497.25     36.31 o 
   2   4  14      817.25      820.08     43.64 o 
   3   4  14        2.68       20.72     12.69 o 
   4   4  14        8.25        5.77     12.14 o 
   5   4  14       40.66       62.98     22.12 o 
  -7   5  14      191.90      153.28     24.67 o 
  -6   5  14      137.85      126.56     30.64 o 
  -5   5  14      139.62      115.03     21.24 o 
  -4   5  14       68.94       80.01     14.08 o 
  -3   5  14      754.27      659.37     50.74 o 
  -2   5  14       83.62      119.57     38.36 o 
  -1   5  14        2.69       18.07     12.80 o 
   0   5  14     1274.37     1204.77     41.09 o 
   1   5  14      119.47       96.25     24.74 o 
   2   5  14       26.49       35.71     10.07 o 
   3   5  14      758.46      729.74     49.76 o 
   4   5  14       20.44       23.70     22.38 o 
   5   5  14        1.40       26.47     15.92 o 
  -6   6  14      261.47      205.02     29.53 o 
  -5   6  14       20.51       18.60     14.16 o 
  -4   6  14        6.82        9.14     14.35 o 
  -3   6  14        4.86        0.00      9.05 o 
  -2   6  14      717.41      690.19     43.67 o 
  -1   6  14     1763.80     1712.16     59.78 o 
   0   6  14      605.76      564.44     25.93 o 
   1   6  14       10.21        0.00     11.42 o 
   2   6  14      286.53      227.68     38.31 o 
   3   6  14       55.58       69.32     16.54 o 
   4   6  14       40.38       54.77     27.67 o 
   5   6  14        7.63       31.07     19.49 o 
  -6   7  14        1.32        9.44     16.68 o 
  -5   7  14      213.17      217.49     33.64 o 
  -4   7  14       51.58       75.27     15.41 o 
  -3   7  14      102.84       93.74     29.29 o 
  -2   7  14       70.60      111.03     19.61 o 
  -1   7  14      503.08      459.07     52.79 o 
   0   7  14      144.12      164.63     25.79 o 
   1   7  14      225.98      232.71     31.20 o 
   2   7  14      164.20      179.84     27.18 o 
   3   7  14      615.17      586.99    102.96 o 
   4   7  14       66.26       47.56     17.16 o 
  -6   8  14      487.63      380.99     59.36 o 
  -5   8  14      515.48      517.70     32.26 o 
  -4   8  14      243.07      223.32     24.12 o 
  -3   8  14       68.13       87.73     15.20 o 
  -2   8  14      646.36      571.67     42.09 o 
  -1   8  14      317.70      321.55     42.34 o 
   0   8  14      167.14      168.23     19.77 o 
   1   8  14       86.01       91.11     21.35 o 
   2   8  14       51.30       73.46     15.96 o 
   3   8  14      279.13      290.58     64.65 o 
  -5   9  14      442.85      362.73     54.34 o 
  -4   9  14       57.42       49.57     26.11 o 
  -3   9  14      108.09      168.13     31.60 o 
  -2   9  14      628.04      670.48     47.02 o 
  -1   9  14       24.26       31.58     10.95 o 
   0   9  14       55.78       49.41     19.03 o 
   1   9  14       34.65       24.71     17.43 o 
   2   9  14       18.18       48.36     18.36 o 
   3   9  14        0.05       32.58     15.53 o 
  -4  10  14      175.43      176.71     21.18 o 
  -3  10  14        0.58        1.86     12.67 o 
  -2  10  14       29.67       21.22      7.79 o 
  -1  10  14      155.40      155.93     30.63 o 
   0  10  14      330.99      375.41     60.97 o 
   1  10  14      262.80      213.11     49.14 o 
   2  10  14        3.44       30.98     15.44 o 
  -3  11  14      229.06      204.14     35.04 o 
  -2  11  14      142.40      131.28     25.57 o 
  -1  11  14      145.69      133.63     32.75 o 
   0  11  14       67.53       53.06     17.25 o 
  -2 -11  15       81.81       70.93     23.51 o 
  -1 -11  15        2.67       14.11     16.48 o 
   2 -11  15      150.58      118.07     23.13 o 
  -3 -10  15       80.38       53.28     17.31 o 
  -2 -10  15       53.53       43.59     15.82 o 
  -1 -10  15      165.15      194.85     38.27 o 
   0 -10  15      187.30      102.59     40.93 o 
   1 -10  15       42.06       46.11     21.44 o 
   2 -10  15       91.37       36.85     34.32 o 
   3 -10  15       19.06       16.08     12.46 o 
  -4  -9  15        2.89       31.13     19.61 o 
  -3  -9  15       26.40       63.79     38.63 o 
  -2  -9  15       13.20       40.99     24.99 o 
  -1  -9  15        0.76       10.64     10.30 o 
   0  -9  15      117.39      103.07     20.85 o 
   1  -9  15       29.65       61.90     33.08 o 
   2  -9  15       48.95       21.55     15.63 o 
   3  -9  15       73.38       62.45     18.61 o 
   4  -9  15       29.63       34.07     13.79 o 
  -4  -8  15        3.17        0.00     28.88 o 
  -3  -8  15      186.92      179.74     33.37 o 
  -2  -8  15      194.26      181.87     33.40 o 
  -1  -8  15       20.31       25.98     14.41 o 
   0  -8  15        1.57       10.67      5.73 o 
   1  -8  15      167.81      156.49     23.67 o 
   2  -8  15      102.57       98.45     32.21 o 
   3  -8  15        2.78        1.88      7.41 o 
   4  -8  15       51.15       45.74     13.79 o 
   5  -8  15       89.77       88.96     33.43 o 
  -5  -7  15       12.37       25.16     23.04 o 
  -4  -7  15       52.18       51.45     29.71 o 
  -3  -7  15      116.04      121.71     22.46 o 
  -2  -7  15      251.65      245.92     44.83 o 
  -1  -7  15      140.37      129.59     21.83 o 
   0  -7  15      289.81      310.91     23.25 o 
   1  -7  15      852.45      948.51     22.85 o 
   2  -7  15      510.07      490.63     95.56 o 
   3  -7  15       48.62       46.36     15.11 o 
   4  -7  15       48.24       20.79     13.52 o 
   5  -7  15       82.18       48.45     16.13 o 
  -5  -6  15       41.49       52.51     25.87 o 
  -4  -6  15     1166.49     1257.11     40.79 o 
  -3  -6  15      112.91       76.41     38.45 o 
  -2  -6  15      156.42      190.44     36.88 o 
  -1  -6  15        1.20       16.44     12.58 o 
   0  -6  15       21.87       27.26      8.64 o 
   1  -6  15      601.63      509.54     64.86 o 
   2  -6  15      154.21      117.12     15.40 o 
   3  -6  15        1.61       19.57     21.95 o 
   4  -6  15        6.08        8.24      8.68 o 
   5  -6  15      108.71       79.20     23.19 o 
  -6  -5  15       20.25       27.88     27.64 o 
  -5  -5  15        2.58       16.35     17.34 o 
  -4  -5  15     1215.69     1325.74     64.73 o 
  -3  -5  15      355.17      374.15     54.54 o 
  -2  -5  15      307.22      259.75     49.54 o 
  -1  -5  15       96.41      108.45     23.33 o 
   0  -5  15       93.02       94.21     16.46 o 
   1  -5  15       38.80       49.88     13.61 o 
   2  -5  15       58.42       39.52     17.02 o 
   3  -5  15      457.18      462.73     67.27 o 
   4  -5  15       56.19       56.00     18.85 o 
   5  -5  15        7.88        9.36      9.64 o 
   6  -5  15       11.11       28.79     15.13 o 
  -6  -4  15        8.83       30.00     17.46 o 
  -5  -4  15      298.25      342.58     87.48 o 
  -4  -4  15        9.00        0.00     15.46 o 
  -3  -4  15      511.29      582.34     77.11 o 
  -2  -4  15       79.24       72.96     18.01 o 
  -1  -4  15      275.44      239.19     26.97 o 
   0  -4  15       20.94       22.06      7.03 o 
   1  -4  15        1.74       16.68      8.93 o 
   2  -4  15       64.20       82.00     14.11 o 
   3  -4  15     1121.76     1357.61    164.10 o 
   4  -4  15        2.71       14.04     31.42 o 
   5  -4  15      156.79      132.93     34.71 o 
   6  -4  15      190.56      202.36     49.26 o 
  -6  -3  15      161.21      133.28     50.45 o 
  -5  -3  15      410.96      441.01     81.17 o 
  -4  -3  15       63.15       44.24     17.60 o 
  -3  -3  15      774.96      755.16    140.45 o 
  -2  -3  15      575.81      619.24     91.10 o 
  -1  -3  15     2521.22     2748.15     85.71 o 
   0  -3  15      717.85      703.03     30.88 o 
   1  -3  15        2.50        4.78      8.87 o 
   2  -3  15      152.11      172.69     24.82 o 
   3  -3  15      332.92      331.20     49.22 o 
   4  -3  15       20.03        3.37     12.91 o 
   5  -3  15       61.57       35.31     16.54 o 
   6  -3  15      218.62      195.20     39.06 o 
  -7  -2  15       49.54       48.44     27.35 o 
  -6  -2  15      281.16      251.69     49.09 o 
  -5  -2  15      104.39       87.59     23.03 o 
  -4  -2  15      113.23      156.72     31.42 o 
  -3  -2  15        1.88       13.93     39.13 o 
  -2  -2  15     2323.84     2727.68     99.11 o 
  -1  -2  15      986.37     1032.12     59.48 o 
   0  -2  15     1344.91     1388.02     30.47 o 
   1  -2  15      242.70      261.29     24.13 o 
   2  -2  15       57.45       80.21     18.76 o 
   3  -2  15       18.51       28.40     12.94 o 
   4  -2  15       59.40       51.96     12.54 o 
   5  -2  15       61.93       93.26     20.26 o 
   6  -2  15       70.41       50.96     15.58 o 
  -7  -1  15       50.38       40.43     22.73 o 
  -6  -1  15      358.75      429.59     62.33 o 
  -4  -1  15       29.97       18.91     13.51 o 
  -3  -1  15      187.31      158.68     15.73 o 
  -2  -1  15      811.70      928.49     39.39 o 
  -1  -1  15      590.87      686.21     86.59 o 
   1  -1  15      205.24      289.32     26.61 o 
   2  -1  15       77.26       51.25     13.11 o 
   3  -1  15       35.72       42.17     12.73 o 
   4  -1  15      175.90      240.64     27.38 o 
   5  -1  15       49.47       85.92     21.21 o 
   6  -1  15       10.41       67.69     17.38 o 
  -7   0  15        9.50       30.67     11.99 o 
  -6   0  15       79.73      126.38     34.77 o 
  -5   0  15      378.87      366.35     58.78 o 
  -4   0  15     1015.58      939.75     45.48 o 
  -3   0  15     1098.72     1089.25     26.90 o 
  -2   0  15      318.44      344.85     61.37 o 
  -1   0  15     1621.40     1602.78    149.08 o 
   0   0  15     2304.17     2266.06    115.87 o 
   1   0  15      559.21      502.17     23.46 o 
   2   0  15      199.01      211.41     33.79 o 
   3   0  15      156.54      175.38     27.79 o 
   4   0  15      273.98      250.52     36.68 o 
   5   0  15       36.66       29.07     10.54 o 
   6   0  15        0.68       28.07     26.08 o 
  -7   1  15      139.39      177.67     39.54 o 
  -6   1  15      274.85      295.66     46.52 o 
  -5   1  15      154.02      158.09     22.20 o 
  -4   1  15       10.12       19.71     10.71 o 
  -3   1  15      137.49      131.58     54.56 o 
  -2   1  15       33.65       18.01      8.65 o 
  -1   1  15     1422.00     1383.81     38.34 o 
   0   1  15      882.19      763.00     23.17 o 
   1   1  15     1944.48     2194.88    161.11 o 
   2   1  15     2528.70     2512.19     63.98 o 
   3   1  15      396.32      457.09     35.58 o 
   4   1  15      479.36      514.94     35.11 o 
   5   1  15       31.01        5.47     15.29 o 
   6   1  15       22.80       52.39     15.68 o 
  -7   2  15       95.94       96.27     25.32 o 
  -6   2  15      255.37      220.14     29.94 o 
  -5   2  15      598.31      584.74     43.22 o 
  -4   2  15     2113.76     1899.71     38.22 o 
  -3   2  15      979.37      855.96     64.15 o 
  -2   2  15       93.74       91.90     11.64 o 
  -1   2  15     1251.98     1177.89     27.38 o 
   0   2  15       40.22       65.21     13.19 o 
   1   2  15      786.81      788.11     28.88 o 
   2   2  15     1104.73     1096.12     86.31 o 
   3   2  15       30.95       23.90      9.76 o 
   4   2  15       44.36       57.26     14.43 o 
   5   2  15       60.00       73.62     25.01 o 
   6   2  15       69.61       44.01     19.57 o 
  -7   3  15       26.25       24.66     12.84 o 
  -6   3  15       77.57       74.91     19.64 o 
  -5   3  15       23.31       38.72     11.33 o 
  -4   3  15      705.71      698.72     51.36 o 
  -3   3  15        1.32       11.66      9.55 o 
  -2   3  15      385.69      329.13     30.42 o 
  -1   3  15      638.78      644.52     26.48 o 
   0   3  15       72.45       86.75     15.98 o 
   1   3  15     1193.05     1108.92     53.75 o 
   2   3  15     2428.75     2725.81     79.46 o 
   3   3  15       85.31      116.39     15.79 o 
   4   3  15      225.62      210.69     32.51 o 
   5   3  15      109.62       71.98     20.65 o 
  -7   4  15       25.89       21.46      9.05 o 
  -6   4  15      249.82      205.66     28.42 o 
  -5   4  15      583.08      535.69     35.40 o 
  -4   4  15     1483.75     1424.75     55.36 o 
  -3   4  15     2062.48     2084.70     79.49 o 
  -2   4  15     1641.28     1769.20     74.45 o 
  -1   4  15      371.62      384.86    145.45 o 
   0   4  15     1763.86     1904.33     63.28 o 
   1   4  15       16.82       16.09     16.99 o 
   2   4  15      435.70      451.81     53.25 o 
   3   4  15      100.67      150.89     19.90 o 
   4   4  15      132.28      151.96     30.11 o 
   5   4  15       60.12       51.31     16.10 o 
  -6   5  15      139.49      126.14     25.49 o 
  -5   5  15       59.64       53.90     13.74 o 
  -4   5  15      231.95      242.95     32.69 o 
  -3   5  15      550.67      546.67     28.68 o 
  -2   5  15      668.46      652.58     45.28 o 
  -1   5  15      107.77      108.53     21.31 o 
   0   5  15     2038.00     1944.73    124.18 o 
   1   5  15      577.97      545.36     42.12 o 
   2   5  15       17.93       31.83     10.62 o 
   3   5  15       12.17       37.26     11.58 o 
   4   5  15        5.95       31.80     10.63 o 
   5   5  15        0.20       43.16     18.09 o 
  -6   6  15       20.57       23.70      8.58 o 
  -5   6  15       14.66       30.55     10.17 o 
  -4   6  15       23.02       39.28     15.37 o 
  -3   6  15       48.93       65.21     20.46 o 
  -2   6  15        3.81       21.44     10.73 o 
  -1   6  15      346.71      323.40     40.86 o 
   0   6  15        9.71        3.48     12.54 o 
   1   6  15      205.07      214.79     25.07 o 
   2   6  15       95.47       84.26     23.15 o 
   3   6  15       95.73      127.33     22.25 o 
   4   6  15        0.37       17.78     15.67 o 
  -6   7  15      158.23      206.17     30.29 o 
  -5   7  15        0.54        3.80     13.39 o 
  -4   7  15        9.04       30.46     30.81 o 
  -3   7  15       97.21       89.49     13.08 o 
  -2   7  15      668.04      767.72     77.15 o 
  -1   7  15     1171.53     1171.36     77.49 o 
   0   7  15      301.80      267.32     37.04 o 
   1   7  15       39.04       40.11     13.88 o 
   2   7  15      139.76      137.76     19.71 o 
   3   7  15      296.79      371.02     55.23 o 
   4   7  15       59.54       41.09     35.05 o 
  -5   8  15      212.86      173.35     35.05 o 
  -4   8  15      112.63       97.89     26.26 o 
  -3   8  15      218.85      243.84     31.71 o 
  -2   8  15      776.54      831.73     54.42 o 
  -1   8  15      824.03      913.24     60.20 o 
   0   8  15      196.45      195.77     33.12 o 
   1   8  15       46.52       55.62     16.09 o 
   2   8  15      186.00      212.68     46.87 o 
   3   8  15       32.41       33.24     19.13 o 
  -5   9  15      223.76      183.07     33.32 o 
  -4   9  15      174.29      218.90     34.96 o 
  -3   9  15      324.80      343.08     41.16 o 
  -2   9  15      250.47      264.41     39.31 o 
  -1   9  15      105.54       85.32     17.37 o 
   0   9  15        2.27       17.58     14.93 o 
   1   9  15        6.96       17.22     14.93 o 
   2   9  15      170.54      154.64     43.00 o 
  -4  10  15        6.52       27.55      9.74 o 
  -3  10  15       17.88       27.64     16.81 o 
  -2  10  15       68.51       56.40     14.71 o 
  -1  10  15        9.88       28.68     13.75 o 
   0  10  15      106.26       85.32     24.07 o 
   1  10  15      145.75      141.10     27.16 o 
  -2  11  15      174.48       94.29     40.01 o 
  -1  11  15      561.96      580.01     88.40 o 
  -1 -11  16       14.20       43.35     28.29 o 
  -2 -10  16       15.67       54.34     30.36 o 
  -1 -10  16      124.32      199.16     36.91 o 
   1 -10  16        0.69       32.54     18.43 o 
   2 -10  16        2.50        3.77     10.75 o 
   3 -10  16       92.36       53.21     20.99 o 
  -3  -9  16       28.16       43.41     21.15 o 
  -2  -9  16      117.36       85.59     46.18 o 
  -1  -9  16      325.14      279.98     59.22 o 
   0  -9  16       94.86      110.65     18.45 o 
   1  -9  16       28.56       25.22     20.68 o 
   2  -9  16       12.36       19.67     11.69 o 
   3  -9  16       68.06       56.53     25.28 o 
   4  -9  16       15.83       32.48     33.46 o 
  -4  -8  16       21.25       16.25     19.14 o 
  -3  -8  16      232.65      216.77     85.82 o 
  -2  -8  16      338.26      389.71    113.64 o 
  -1  -8  16       67.30       71.82     16.28 o 
   0  -8  16        1.46       32.43     29.06 o 
   1  -8  16       49.29       44.62     12.89 o 
   2  -8  16        0.35       20.86      9.71 o 
   3  -8  16        0.29       10.86     12.26 o 
   4  -8  16        0.39       18.27     17.44 o 
  -5  -7  16       21.92        6.73     19.55 o 
  -4  -7  16       10.10      104.01     33.49 o 
  -3  -7  16      223.57      170.94     33.89 o 
  -2  -7  16      182.81      225.18     33.22 o 
  -1  -7  16      137.35      201.99     35.90 o 
   0  -7  16      501.71      524.14     28.74 o 
   1  -7  16      707.51      818.42     27.42 o 
   2  -7  16      111.04      164.77     23.43 o 
   3  -7  16       30.19       47.47     18.31 o 
   4  -7  16       14.70       10.55     12.75 o 
   5  -7  16      136.84      168.41     24.73 o 
  -5  -6  16       36.18       46.07     39.16 o 
  -4  -6  16      296.51      301.32     38.48 o 
  -3  -6  16      814.98      781.08     58.68 o 
  -2  -6  16       38.97       40.41     15.44 o 
  -1  -6  16        3.23        5.61      9.60 o 
   0  -6  16      319.74      251.03     34.11 o 
   1  -6  16      652.93      678.54     45.15 o 
   2  -6  16      486.55      520.84     62.04 o 
   3  -6  16       91.66       85.63     20.29 o 
   4  -6  16       76.11       47.37     39.93 o 
   5  -6  16      113.17       97.38     29.87 o 
  -6  -5  16       17.15        8.68     50.45 o 
  -5  -5  16        6.57        0.00     16.23 o 
  -4  -5  16      296.79      317.33     48.30 o 
  -3  -5  16      967.38     1119.66     46.35 o 
  -2  -5  16      195.00      191.95     39.11 o 
  -1  -5  16       44.63       58.67     20.81 o 
   0  -5  16      115.41       94.93     21.12 o 
   1  -5  16        3.11       21.20      7.72 o 
   2  -5  16      134.48      138.73     22.60 o 
   3  -5  16       21.80       12.98     15.47 o 
   4  -5  16        8.87        0.00     17.15 o 
   5  -5  16       24.87       39.73     22.46 o 
  -6  -4  16       24.70       40.54     18.32 o 
  -5  -4  16       33.62       47.05     23.39 o 
  -4  -4  16      154.10      162.41     31.81 o 
  -3  -4  16      427.19      473.77     77.41 o 
  -2  -4  16      249.21      261.81     50.24 o 
  -1  -4  16        2.42        1.22     10.95 o 
   0  -4  16      448.54      401.52     29.98 o 
   1  -4  16       14.10       25.37      9.36 o 
   2  -4  16      810.21      779.70     36.59 o 
   3  -4  16      214.73      185.89     23.07 o 
   4  -4  16      253.21      248.67     38.12 o 
   5  -4  16        1.56        4.67     20.47 o 
  -6  -3  16      252.73      330.42     60.78 o 
  -5  -3  16      440.54      434.44     67.80 o 
  -4  -3  16      437.38      435.71     73.77 o 
  -3  -3  16       18.49       33.86     19.70 o 
  -2  -3  16     2983.88     3102.40     80.76 o 
  -1  -3  16      304.89      303.60     45.61 o 
   0  -3  16      341.28      371.04     55.50 o 
   1  -3  16        2.54       35.10      9.47 o 
   2  -3  16      147.82      140.56     20.99 o 
   3  -3  16      103.24      114.67     22.48 o 
   4  -3  16       71.52      125.17     24.39 o 
   5  -3  16       12.24        8.72     14.35 o 
   6  -3  16      180.60      206.62     32.94 o 
  -6  -2  16      430.58      452.12     44.09 o 
  -5  -2  16       95.86      113.69     21.48 o 
  -4  -2  16       19.32       39.36     16.01 o 
  -3  -2  16      835.11      887.21    126.55 o 
  -2  -2  16     1334.77     1474.91     69.99 o 
  -1  -2  16      355.13      372.19     32.69 o 
   0  -2  16       47.59       65.66      7.73 o 
   1  -2  16      402.86      450.38     37.93 o 
   2  -2  16      456.56      533.46     45.29 o 
   3  -2  16       11.41       26.51     15.63 o 
   4  -2  16       56.06       51.75     18.88 o 
   5  -2  16       21.20       28.91     30.30 o 
   6  -2  16       33.71       20.31     22.58 o 
  -7  -1  16       57.95       60.89     32.31 o 
  -6  -1  16      328.52      317.63     47.34 o 
  -5  -1  16       59.41       47.24     16.01 o 
  -4  -1  16      847.94      819.51     45.59 o 
  -3  -1  16      161.10      153.63     33.08 o 
  -2  -1  16      103.97      162.11     22.91 o 
  -1  -1  16       95.34       89.07     24.42 o 
   0  -1  16      221.43      218.47     13.70 o 
   1  -1  16      392.97      471.73     34.06 o 
   2  -1  16       24.38       34.27     11.42 o 
   3  -1  16      106.25      133.11     24.44 o 
   4  -1  16      404.22      401.09     61.96 o 
   5  -1  16       80.57       87.88     26.84 o 
   6  -1  16       50.48       34.94     23.60 o 
  -7   0  16        0.18       14.54     26.61 o 
  -6   0  16       52.90       40.79     35.82 o 
  -5   0  16      109.09      116.44     25.48 o 
  -4   0  16      191.17      280.97     49.71 o 
  -3   0  16      464.10      436.78     44.97 o 
  -2   0  16     1693.35     1809.08     67.67 o 
  -1   0  16      784.88      738.85     33.91 o 
   0   0  16     1366.98     1407.31     63.18 o 
   1   0  16      677.74      706.88     51.93 o 
   2   0  16       93.86       82.56     20.67 o 
   3   0  16        9.67       24.99     10.13 o 
   4   0  16      334.91      335.96     32.19 o 
   5   0  16       36.81       24.19     16.79 o 
   6   0  16        4.25       22.21     10.92 o 
  -7   1  16       91.29      137.26     56.29 o 
  -6   1  16        3.61       34.70     15.17 o 
  -5   1  16      400.44      398.20     77.92 o 
  -4   1  16      241.24      235.16     49.91 o 
  -3   1  16      137.80      111.03     37.41 o 
  -2   1  16       12.21        4.37      7.82 o 
  -1   1  16     1073.21      955.84     37.17 o 
   0   1  16     1854.54     1788.39     42.50 o 
   1   1  16      357.44      403.18     84.07 o 
   2   1  16      167.19      112.50     40.31 o 
   3   1  16     1355.87     1307.94     32.19 o 
   4   1  16      206.84      179.08     32.74 o 
   5   1  16        5.06       31.26     13.07 o 
  -7   2  16        2.70       27.40     22.83 o 
  -6   2  16       18.51       34.46     14.57 o 
  -5   2  16     1345.07     1346.62     94.17 o 
  -4   2  16      331.93      351.83     34.38 o 
  -3   2  16        2.57        7.52     17.37 o 
  -2   2  16       53.88       55.26     18.48 o 
  -1   2  16      799.23      830.64     47.92 o 
   0   2  16      622.31      674.30     39.74 o 
   1   2  16       35.98       24.29     14.74 o 
   2   2  16        8.65       29.02     12.51 o 
   3   2  16      271.17      284.37     26.29 o 
   4   2  16       11.09       25.73     15.53 o 
   5   2  16       56.66       88.86     18.35 o 
  -7   3  16       69.42       93.47     47.82 o 
  -6   3  16      148.54      179.42     38.87 o 
  -5   3  16      182.82      193.49     41.17 o 
  -4   3  16      278.50      325.25     40.37 o 
  -3   3  16      372.92      342.71     38.57 o 
  -2   3  16        0.38       37.53     17.31 o 
  -1   3  16      324.39      386.40     22.29 o 
   0   3  16       41.35       59.42     27.73 o 
   1   3  16      836.93      834.90     30.95 o 
   2   3  16      615.79      692.81     76.99 o 
   3   3  16      649.41      742.89     36.24 o 
   4   3  16       64.84       74.04     16.17 o 
   5   3  16      172.75      150.88     21.91 o 
  -6   4  16       94.91      122.29     28.97 o 
  -5   4  16      140.28      126.60     20.95 o 
  -4   4  16      614.16      521.07     44.39 o 
  -3   4  16     1128.36     1168.40     54.09 o 
  -2   4  16      681.61      696.41     40.71 o 
  -1   4  16       10.88       21.73     10.36 o 
   0   4  16        8.65        0.01     12.99 o 
   1   4  16      465.78      464.55     30.00 o 
   2   4  16       83.64       46.29     11.51 o 
   3   4  16      238.10      306.42     52.16 o 
   4   4  16       66.53       93.13     19.33 o 
   5   4  16      123.16      125.83     24.80 o 
  -6   5  16       19.32       17.10     24.28 o 
  -5   5  16      121.98      106.16     17.81 o 
  -4   5  16      996.76      851.58     92.79 o 
  -3   5  16     1174.39     1275.14     38.71 o 
  -2   5  16      806.08      808.59     56.54 o 
  -1   5  16       42.84       57.48     14.97 o 
   0   5  16       48.13       46.54     12.97 o 
   1   5  16     1363.79     1354.72     60.46 o 
   2   5  16       83.23       75.46     15.18 o 
   3   5  16       69.99       64.34     14.37 o 
   4   5  16       13.81       25.65     11.23 o 
  -6   6  16       26.84       10.39     12.24 o 
  -5   6  16       84.79       80.90     25.53 o 
  -4   6  16      198.05      196.85     29.92 o 
  -3   6  16      345.59      333.29     35.91 o 
  -2   6  16       27.59       12.15     14.68 o 
  -1   6  16      380.69      395.31     58.92 o 
   0   6  16      224.32      263.08     22.47 o 
   1   6  16      363.35      388.84     50.30 o 
   2   6  16        5.20       18.52      6.50 o 
   3   6  16       37.90       70.96     18.31 o 
   4   6  16       28.44       34.73     17.87 o 
  -5   7  16       27.38       37.72     11.57 o 
  -4   7  16       11.63       27.98     19.93 o 
  -3   7  16        2.42        9.12     19.01 o 
  -2   7  16      523.95      497.42     58.44 o 
  -1   7  16     1255.52     1268.33     48.50 o 
   0   7  16       42.72       51.26     15.50 o 
   1   7  16      136.06      123.35     39.88 o 
   2   7  16      484.89      356.09     50.83 o 
   3   7  16       84.56      104.97     20.74 o 
  -5   8  16       92.48       84.70     19.17 o 
  -4   8  16      118.60      131.15     42.73 o 
  -3   8  16      100.92       87.57     18.45 o 
  -2   8  16      551.91      519.78     54.78 o 
  -1   8  16      510.89      515.26     74.16 o 
   0   8  16      119.34      105.79     27.40 o 
   1   8  16      557.20      518.69    100.88 o 
   2   8  16      548.88      497.25    114.15 o 
   3   8  16       67.01      100.24     21.58 o 
  -4   9  16      167.37      148.80     27.40 o 
  -3   9  16      218.34      180.64     31.57 o 
  -2   9  16      538.73      563.62     70.73 o 
  -1   9  16       66.31       72.84     15.46 o 
   0   9  16      154.02      168.81     39.86 o 
   1   9  16      145.77      142.46     32.74 o 
   2   9  16       53.45       53.54     17.85 o 
  -3  10  16       50.78       51.35     28.81 o 
  -2  10  16       26.22       31.47     10.90 o 
  -1  10  16       11.96        9.60     18.48 o 
   0  10  16        1.99        8.11     12.42 o 
   1  10  16        4.41       54.82     25.47 o 
  -2 -10  17       26.54       39.33     17.66 o 
  -1 -10  17       67.17       70.40     28.71 o 
   1 -10  17        7.94       26.76     17.84 o 
   2 -10  17       70.81       49.56     34.55 o 
  -3  -9  17       17.13       35.32     27.11 o 
  -2  -9  17      183.48      208.03     41.11 o 
  -1  -9  17      307.86      266.74     52.01 o 
   0  -9  17       98.25      105.75     28.86 o 
   1  -9  17        0.34       28.47     11.57 o 
   2  -9  17       47.59       40.40     31.78 o 
   3  -9  17       10.12       26.52     25.52 o 
  -4  -8  17       17.40       52.39     25.22 o 
  -3  -8  17       48.73      100.41     31.54 o 
  -2  -8  17       30.95       28.54     17.69 o 
  -1  -8  17       16.00       57.59     17.59 o 
   0  -8  17        0.69       13.92      8.78 o 
   1  -8  17        2.55        0.00     19.38 o 
   2  -8  17        0.64       24.72     18.73 o 
   3  -8  17       14.38       14.62     18.52 o 
   4  -8  17       60.95       87.92     22.97 o 
  -5  -7  17        6.71       23.33     26.46 o 
  -4  -7  17        3.35       56.82     33.67 o 
  -3  -7  17      501.33      491.70     89.93 o 
  -2  -7  17       54.23       81.90     17.93 o 
  -1  -7  17      238.42      263.79     40.98 o 
   0  -7  17      326.94      366.97     63.45 o 
   1  -7  17      306.26      291.33     42.91 o 
   2  -7  17       28.20       18.33      8.24 o 
   3  -7  17        0.71       19.66      9.43 o 
   4  -7  17       33.05       42.33     15.08 o 
  -5  -6  17        0.61        0.00     30.48 o 
  -4  -6  17       41.26       48.33     23.20 o 
  -3  -6  17     1011.17     1131.60     51.08 o 
  -2  -6  17      229.94      227.28     44.62 o 
  -1  -6  17      495.89      548.83     53.99 o 
   0  -6  17      189.57      199.72     39.02 o 
   1  -6  17      843.24      862.61     27.29 o 
   2  -6  17      131.46      154.40     30.14 o 
   3  -6  17       85.14       62.26     17.25 o 
   4  -6  17       15.17       23.67     16.44 o 
   5  -6  17      114.17       67.20     23.26 o 
  -5  -5  17       13.76       33.15     11.30 o 
  -4  -5  17       16.45       31.53     17.17 o 
  -3  -5  17      594.04      503.75     84.88 o 
  -2  -5  17       88.46       57.08     22.09 o 
  -1  -5  17       22.03       21.68     29.65 o 
   0  -5  17      351.26      346.72     57.61 o 
   1  -5  17      553.72      480.51     37.35 o 
   2  -5  17       10.42       25.62      8.13 o 
   3  -5  17       44.97       38.71     19.71 o 
   4  -5  17        5.96       19.22     21.12 o 
   5  -5  17       80.15       53.14     31.07 o 
  -6  -4  17        8.02       47.35     15.30 o 
  -5  -4  17        0.08       36.47     14.11 o 
  -4  -4  17      150.74      128.76     36.21 o 
  -3  -4  17      751.80      768.61     42.22 o 
  -2  -4  17       75.02       95.64     41.34 o 
  -1  -4  17      143.32      156.34     31.03 o 
   0  -4  17       96.49       90.55     22.04 o 
   1  -4  17      578.23      617.32     41.52 o 
   2  -4  17      788.82      758.07     30.79 o 
   3  -4  17      291.35      245.38     35.39 o 
   4  -4  17       18.51       21.26     16.89 o 
   5  -4  17        1.40       37.74     21.89 o 
  -6  -3  17      242.40      261.85     41.59 o 
  -5  -3  17      111.42      137.86     23.08 o 
  -4  -3  17       74.37       80.03     33.31 o 
  -3  -3  17      822.40      818.25     47.94 o 
  -2  -3  17        5.99       30.11     14.53 o 
  -1  -3  17      431.12      433.70     73.22 o 
   0  -3  17       59.89       71.23     53.49 o 
   1  -3  17     1300.03     1357.59     86.36 o 
   2  -3  17      877.71      956.28     55.86 o 
   3  -3  17      192.61      169.27     22.42 o 
   4  -3  17       18.08       28.54     17.55 o 
   5  -3  17       22.75        2.25     12.84 o 
  -6  -2  17      378.43      316.98     65.27 o 
  -5  -2  17      623.85      581.36     89.06 o 
  -4  -2  17      844.85      884.61     82.37 o 
  -3  -2  17     2351.10     2856.47     99.43 o 
  -2  -2  17     1463.94     1595.54     54.41 o 
  -1  -2  17     1315.07     1478.99     63.32 o 
   0  -2  17       28.75       48.91     20.16 o 
   1  -2  17        5.69       23.08      9.68 o 
   2  -2  17      359.19      493.67     69.70 o 
   3  -2  17        0.42        9.60      9.27 o 
   4  -2  17       46.93       58.92     15.57 o 
   5  -2  17        1.17        8.62     23.36 o 
  -6  -1  17      223.77      249.00     56.47 o 
  -5  -1  17       59.69       68.90     26.07 o 
  -4  -1  17      347.39      301.68     47.86 o 
  -3  -1  17      698.81      694.42     87.03 o 
  -2  -1  17      309.65      369.71     76.81 o 
  -1  -1  17      359.90      363.56     53.69 o 
   0  -1  17        9.88        7.59      9.34 o 
   1  -1  17      131.69       95.27     19.31 o 
   2  -1  17      101.73       74.17     21.36 o 
   3  -1  17      133.31      136.59     23.30 o 
   4  -1  17      169.66      177.41     25.89 o 
   5  -1  17       44.16       59.09     22.17 o 
  -6   0  17       61.44       76.01     34.11 o 
  -5   0  17       72.50       79.55     19.66 o 
  -4   0  17       16.49       17.68     18.79 o 
  -3   0  17       19.36       37.18     24.91 o 
  -2   0  17      424.19      490.46     81.76 o 
  -1   0  17      923.72      843.13    114.53 o 
   0   0  17     2388.13     2508.83     81.35 o 
   1   0  17      909.40     1048.72     33.94 o 
   2   0  17      626.78      689.21     75.22 o 
   3   0  17      507.60      468.05     59.42 o 
   4   0  17      123.15       97.86     20.66 o 
   5   0  17        3.65        0.00     18.50 o 
  -6   1  17      166.65      224.24     45.36 o 
  -5   1  17      637.07      673.62     53.38 o 
  -4   1  17       97.35      105.84     24.56 o 
  -3   1  17        2.22        0.00     22.16 o 
  -2   1  17       12.98       48.17     14.74 o 
  -1   1  17      546.26      569.99     17.73 o 
   0   1  17     2374.72     2428.61     69.74 o 
   1   1  17      201.41      286.63     39.23 o 
   2   1  17      176.19      217.84     30.96 o 
   3   1  17      463.89      406.37     38.82 o 
   4   1  17      291.68      223.14     34.72 o 
   5   1  17        4.07       23.36      9.95 o 
  -6   2  17      149.91      136.13     32.51 o 
  -5   2  17      769.05      769.44    128.86 o 
  -4   2  17      809.18      919.37     46.30 o 
  -3   2  17       53.63       32.79     10.82 o 
  -2   2  17        1.79       35.44     15.63 o 
  -1   2  17      396.62      386.81     19.13 o 
   0   2  17      590.55      669.04     47.89 o 
   1   2  17      202.68      256.06     33.56 o 
   2   2  17       30.21       21.56     12.76 o 
   3   2  17        8.92        0.00     19.36 o 
   4   2  17       91.09       91.96     16.52 o 
   5   2  17       43.97       47.30     14.70 o 
  -6   3  17       97.19      112.86     26.55 o 
  -5   3  17      438.45      464.20     89.60 o 
  -4   3  17       46.17       44.86     21.09 o 
  -3   3  17       50.19       98.45     23.23 o 
  -2   3  17       90.67      106.15     23.24 o 
  -1   3  17       15.74       28.46     11.66 o 
   0   3  17      377.07      421.77     24.14 o 
   1   3  17      389.39      453.53     39.45 o 
   2   3  17      159.37      178.30     24.50 o 
   3   3  17       71.08       56.21     17.05 o 
   4   3  17       49.74       66.97     14.93 o 
   5   3  17      146.28       63.21     17.16 o 
  -6   4  17       13.60       33.85     18.06 o 
  -5   4  17        2.66       24.99     11.47 o 
  -4   4  17      762.18      761.93     70.76 o 
  -3   4  17      372.88      276.83     44.63 o 
  -2   4  17       45.74       55.17     10.50 o 
  -1   4  17      110.02      127.63     36.33 o 
   0   4  17       73.47       36.39     18.24 o 
   1   4  17      280.94      303.01     39.34 o 
   2   4  17       90.18      121.48     16.74 o 
   3   4  17       24.56        6.53     10.18 o 
   4   4  17      205.59      219.43     37.08 o 
  -6   5  17      225.18      238.43     75.89 o 
  -5   5  17       87.44      120.53     26.34 o 
  -4   5  17      871.76     1101.24     91.27 o 
  -3   5  17     1352.84     1381.82     40.25 o 
  -2   5  17      292.37      342.76     49.32 o 
  -1   5  17      303.66      375.30     52.82 o 
   0   5  17      647.54      685.36     43.29 o 
   1   5  17      307.71      275.34     40.66 o 
   2   5  17        1.72       26.60     12.77 o 
   3   5  17       17.78       21.30     18.70 o 
   4   5  17      111.84      111.38     25.75 o 
  -6   6  17       60.09       53.83     19.50 o 
  -5   6  17        1.29       29.31     15.19 o 
  -4   6  17      256.08      216.60     32.24 o 
  -3   6  17      632.16      680.95     67.72 o 
  -2   6  17      131.22      117.07     18.18 o 
  -1   6  17      280.98      221.82     36.35 o 
   0   6  17      154.54      166.12     31.39 o 
   1   6  17      176.64      133.94     24.10 o 
   2   6  17        7.30       13.37     10.67 o 
   3   6  17      107.39      132.72     21.62 o 
   4   6  17        0.03      134.89    104.22 o 
  -5   7  17        0.11       75.92     22.35 o 
  -4   7  17        9.33        1.89     20.73 o 
  -3   7  17       17.05       15.93     12.97 o 
  -2   7  17      274.00      295.88     37.71 o 
  -1   7  17      364.07      428.03     38.86 o 
   0   7  17      179.83      129.37     29.47 o 
   1   7  17      178.71      186.61     30.20 o 
   2   7  17        7.03        0.00     20.23 o 
   3   7  17       73.52       77.19     27.91 o 
  -5   8  17       48.65       30.43     17.08 o 
  -4   8  17        2.15       18.39     10.58 o 
  -3   8  17       99.68      112.42     18.86 o 
  -2   8  17      634.69      650.91     69.55 o 
  -1   8  17      421.63      427.65     33.44 o 
   0   8  17       92.80       72.45     20.18 o 
   1   8  17      531.54      586.58     87.88 o 
   2   8  17      218.55      215.71     51.92 o 
  -4   9  17        1.86       14.72      9.59 o 
  -3   9  17       53.96       53.77     12.42 o 
  -2   9  17      335.43      359.73     54.93 o 
  -1   9  17      164.64      151.73     19.55 o 
   0   9  17       10.42       31.15     17.69 o 
   1   9  17       11.86       14.48     20.07 o 
  -2  10  17       78.27       61.76     13.51 o 
  -1  10  17      249.56      309.37     64.69 o 
   0  10  17      230.61      187.07     43.45 o 
  -1 -10  18       70.31       50.15     23.57 o 
   1 -10  18       35.28       63.44     25.52 o 
   2 -10  18        0.78        0.00     23.10 o 
  -3  -9  18      117.65      154.22     42.41 o 
  -2  -9  18       61.70       83.11     23.57 o 
  -1  -9  18      149.51      164.45     33.12 o 
   0  -9  18       43.15        0.00     20.50 o 
   1  -9  18       14.28       24.87     20.14 o 
   2  -9  18        0.24        4.19     21.21 o 
   3  -9  18       66.85       88.30     55.35 o 
  -4  -8  18      254.94      286.34     51.39 o 
  -3  -8  18       42.67       57.94     25.05 o 
  -2  -8  18       90.86       81.04     27.94 o 
  -1  -8  18      291.91      247.99     50.29 o 
   0  -8  18        5.83       25.02      9.88 o 
   1  -8  18       52.40       65.27     25.93 o 
   2  -8  18        1.14       52.04     34.37 o 
   3  -8  18       16.77       47.91     21.56 o 
   4  -8  18       94.03       43.35     35.85 o 
  -4  -7  18        7.11        0.00     30.12 o 
  -3  -7  18      154.16      134.48     28.25 o 
  -2  -7  18       69.40      108.67     24.13 o 
  -1  -7  18       33.10       31.89      9.64 o 
   0  -7  18       99.30       71.06     19.49 o 
   1  -7  18      248.68      239.19     42.86 o 
   2  -7  18       10.16        0.00     24.16 o 
   3  -7  18        8.48       26.71     16.84 o 
   4  -7  18       90.87       85.38     22.36 o 
  -5  -6  18        1.95        0.00     31.89 o 
  -4  -6  18        3.50        8.56      9.32 o 
  -3  -6  18      303.41      331.47     80.61 o 
  -2  -6  18      226.21      270.97     31.50 o 
  -1  -6  18      233.46      244.61     49.49 o 
   0  -6  18     2232.13     2249.08     61.31 o 
   1  -6  18      204.06      201.10     38.31 o 
   3  -6  18        0.86       15.55      9.04 o 
   4  -6  18       67.89       90.96     26.40 o 
  -5  -5  18       50.17       76.45     16.66 o 
  -4  -5  18       83.21       62.51     19.42 o 
  -3  -5  18      141.71      181.12     34.94 o 
  -2  -5  18        3.47       37.24     29.62 o 
  -1  -5  18        6.23       31.33     13.41 o 
   0  -5  18      903.37      924.26     69.28 o 
   1  -5  18       10.81       15.17     13.80 o 
   2  -5  18       72.32       67.59     12.88 o 
   3  -5  18       12.72        5.55     15.74 o 
   4  -5  18      112.06      104.97     26.52 o 
   5  -5  18       15.75       33.29     13.31 o 
  -6  -4  18        1.01       26.69     14.05 o 
  -5  -4  18        1.15       35.71     20.88 o 
  -4  -4  18       27.83       33.02     17.31 o 
  -3  -4  18       76.82       67.88     21.75 o 
  -2  -4  18      127.79      104.56     26.20 o 
  -1  -4  18       34.46       17.54     17.18 o 
   0  -4  18       21.53       53.81     20.96 o 
   1  -4  18        2.58        0.00     17.08 o 
   2  -4  18       68.50       81.08     14.64 o 
   3  -4  18       28.41       42.28     14.80 o 
   4  -4  18       26.50       33.74     12.12 o 
   5  -4  18        0.33       17.23     14.97 o 
  -6  -3  18       15.43       33.51     15.04 o 
  -5  -3  18      117.63       85.77     25.00 o 
  -4  -3  18        2.46       34.83     16.19 o 
  -3  -3  18        2.91       21.40     13.95 o 
  -2  -3  18     1017.32     1095.48     55.94 o 
  -1  -3  18        1.94       22.57     17.13 o 
   0  -3  18       63.41       53.84     22.24 o 
   1  -3  18      626.51      507.43     46.03 o 
   2  -3  18     1520.50     1530.46     99.63 o 
   3  -3  18      557.06      510.95     38.52 o 
   4  -3  18       85.41      125.90     61.52 o 
   5  -3  18       51.63       63.00     26.82 o 
  -6  -2  18      265.70      219.72     59.83 o 
  -5  -2  18      258.20      265.63     79.05 o 
  -4  -2  18       26.52       65.70     22.92 o 
  -3  -2  18      547.59      593.19     37.41 o 
  -2  -2  18     4969.79     5586.95    200.82 o 
  -1  -2  18      521.13      510.96     42.79 o 
   0  -2  18       40.30       56.84     18.90 o 
   1  -2  18       27.37       33.70     10.20 o 
   2  -2  18       79.91       85.97     16.58 o 
   3  -2  18       67.44       65.03     14.91 o 
   4  -2  18        0.26       57.37     19.30 o 
   5  -2  18       38.84       29.94     15.74 o 
  -6  -1  18       87.23       53.15     18.88 o 
  -5  -1  18      202.69      191.11     46.84 o 
  -4  -1  18       43.72       35.95     27.92 o 
  -3  -1  18      234.92      233.00     47.19 o 
  -2  -1  18      445.54      483.78     84.01 o 
  -1  -1  18      254.52      260.56     50.78 o 
   0  -1  18      231.10      202.78     40.99 o 
   1  -1  18      295.53      256.53     35.20 o 
   2  -1  18      433.24      419.04     51.41 o 
   3  -1  18       10.97       36.73     12.33 o 
   4  -1  18      231.07      222.99     42.46 o 
   5  -1  18       39.35       51.12     28.40 o 
  -6   0  18        0.35       47.76     21.40 o 
  -5   0  18        1.11       16.32     17.15 o 
  -4   0  18        8.74       27.43     19.38 o 
  -3   0  18      338.40      355.95     53.92 o 
  -2   0  18        0.32        1.39     20.31 o 
  -1   0  18      953.26      953.62     42.61 o 
   0   0  18      190.46      192.05     97.07 o 
   1   0  18        5.06       22.05     10.74 o 
   2   0  18      128.79      177.97     43.62 o 
   3   0  18      425.09      489.03     70.17 o 
   4   0  18      171.80      216.33     44.51 o 
   5   0  18       24.43       31.66      9.45 o 
  -6   1  18       27.39       19.28     26.61 o 
  -5   1  18      121.66      113.29     32.81 o 
  -4   1  18      179.38      171.87     29.27 o 
  -3   1  18        6.59       41.08     18.56 o 
  -2   1  18      765.21      691.81     60.37 o 
  -1   1  18     1317.54     1280.77     62.49 o 
   0   1  18     1540.52     1618.42     58.12 o 
   1   1  18     1052.18     1234.92    102.92 o 
   2   1  18     1115.29     1119.02     58.02 o 
   3   1  18      804.71      897.19     63.48 o 
   4   1  18      221.94      163.45     41.47 o 
   5   1  18        0.34       20.33     31.81 o 
  -6   2  18      580.94      582.29    106.14 o 
  -5   2  18     1024.41     1093.88     94.91 o 
  -4   2  18      606.03      560.32     99.10 o 
  -3   2  18      129.84      112.75     31.27 o 
  -2   2  18      197.05      212.90     35.85 o 
  -1   2  18      135.88      114.27     35.21 o 
   0   2  18      771.46      898.16     60.42 o 
   1   2  18        2.67       20.23     11.73 o 
   2   2  18       39.12       31.75     12.76 o 
   3   2  18      580.86      614.33     42.10 o 
   4   2  18       11.59       23.83      8.38 o 
   5   2  18       25.01       44.96     12.30 o 
  -6   3  18      199.81      186.18     31.95 o 
  -5   3  18      459.45      372.07     69.92 o 
  -4   3  18      352.19      347.89     56.65 o 
  -3   3  18        0.53       20.23     15.12 o 
  -2   3  18       32.34       37.88     10.86 o 
  -1   3  18      120.82      128.33     22.14 o 
   0   3  18       12.60       17.92     12.35 o 
   1   3  18      164.73      200.15     29.32 o 
   2   3  18       88.26       76.90     18.19 o 
   3   3  18      129.48      119.42     18.61 o 
   4   3  18      104.12       95.97     19.95 o 
  -6   4  18        2.69       10.73     21.56 o 
  -5   4  18       10.87       30.84     17.37 o 
  -4   4  18       64.21       58.69     18.37 o 
  -3   4  18      391.24      398.31     60.22 o 
  -2   4  18        2.86        1.01     19.10 o 
  -1   4  18       79.68       56.92     24.83 o 
   0   4  18      181.19      134.82     28.56 o 
   1   4  18      363.90      412.96     53.26 o 
   2   4  18       23.68       39.61     11.85 o 
   3   4  18        7.85       32.00     24.46 o 
   4   4  18      287.76      259.71     43.13 o 
  -6   5  18        5.76       19.11     12.70 o 
  -5   5  18      195.97      227.53     39.10 o 
  -4   5  18     1334.60     1307.06     77.64 o 
  -3   5  18     1663.53     1840.83     56.02 o 
  -2   5  18      543.58      568.51    110.06 o 
  -1   5  18      204.44      237.95     36.83 o 
   0   5  18      102.14      122.81     21.57 o 
   1   5  18      634.37      716.71     43.32 o 
   2   5  18        9.51       25.77     26.56 o 
   3   5  18        7.45       24.71     10.18 o 
   4   5  18      288.79      273.93     32.17 o 
  -5   6  18      114.64      161.92     34.55 o 
  -4   6  18      569.50      685.54    108.24 o 
  -3   6  18      470.64      597.87    157.78 o 
  -2   6  18      680.08      742.86     80.21 o 
  -1   6  18      452.35      410.83     46.74 o 
   0   6  18      347.90      370.93     47.80 o 
   1   6  18      297.01      263.39     38.38 o 
   2   6  18        0.59       13.65      9.49 o 
   3   6  18       64.93      113.31     22.29 o 
  -5   7  18        1.42        0.00     21.63 o 
  -4   7  18       65.43       54.28     30.12 o 
  -3   7  18       69.77       63.60     16.90 o 
  -2   7  18      158.28      178.00     33.37 o 
  -1   7  18       20.01       24.42      9.31 o 
   0   7  18        2.75       15.70     12.86 o 
   1   7  18        1.52        8.71      9.24 o 
   2   7  18      326.53      321.36     51.23 o 
   3   7  18       14.22       27.06     15.58 o 
  -4   8  18        5.29       26.31     14.38 o 
  -3   8  18      241.72      197.76     25.81 o 
  -2   8  18      952.62      976.66     75.82 o 
  -1   8  18      348.48      332.60     54.72 o 
   0   8  18      111.65      101.22     20.26 o 
   1   8  18       24.71       45.33     18.49 o 
   2   8  18      579.33      498.55     74.91 o 
  -3   9  18      185.11      168.13     37.00 o 
  -2   9  18      135.39      160.74     32.16 o 
  -1   9  18      124.27       98.37     20.54 o 
   0   9  18      107.38      144.51     43.06 o 
   1   9  18      206.67      202.46     34.01 o 
  -2  -9  19       43.14       10.86     20.50 o 
  -1  -9  19      177.63      129.05     25.57 o 
   1  -9  19        0.61        8.80     12.69 o 
   2  -9  19       13.02       22.74     20.38 o 
  -3  -8  19      190.26      142.16     43.05 o 
  -2  -8  19      155.90      155.88     33.53 o 
  -1  -8  19      533.44      478.20     76.54 o 
   0  -8  19       17.36       50.65     20.37 o 
   1  -8  19       40.46       39.16     18.73 o 
   2  -8  19        6.56        0.00     22.09 o 
   3  -8  19       15.80        0.00     24.69 o 
  -4  -7  19       74.38       69.40     24.04 o 
  -3  -7  19       48.96       52.39     18.28 o 
  -2  -7  19       46.42       20.06     17.84 o 
  -1  -7  19       21.83       19.72     11.07 o 
   0  -7  19       54.94       48.11     21.19 o 
   1  -7  19        2.32       30.26     23.75 o 
   2  -7  19        7.07       20.50     18.02 o 
   3  -7  19       12.36        5.02     25.99 o 
   4  -7  19       41.27       47.91     30.24 o 
  -4  -6  19      179.48      189.72     33.59 o 
  -3  -6  19        6.03       14.35     22.51 o 
  -2  -6  19      151.49      225.83     32.60 o 
  -1  -6  19      248.18      233.80     50.52 o 
   0  -6  19      930.95      987.76     71.16 o 
   1  -6  19     1218.15     1300.58     70.21 o 
   3  -6  19        7.40       13.70     30.71 o 
   4  -6  19       46.78       17.90     17.37 o 
  -5  -5  19       24.78       29.89     20.17 o 
  -4  -5  19      407.93      318.68     89.10 o 
  -3  -5  19       17.40       23.42     11.84 o 
  -2  -5  19       11.06        0.00     15.07 o 
  -1  -5  19        4.97       12.75     11.27 o 
   0  -5  19       41.98       51.42     16.10 o 
   1  -5  19      920.70      920.06    126.81 o 
   2  -5  19        2.19       25.07     12.15 o 
   3  -5  19        4.36       42.41     22.68 o 
   4  -5  19      125.68       87.61     34.99 o 
  -5  -4  19      119.16       93.62     27.18 o 
  -4  -4  19      208.88      241.28     52.78 o 
  -3  -4  19        9.87       18.68      7.38 o 
  -2  -4  19       58.78       66.84     18.30 o 
  -1  -4  19       15.40       27.84     18.66 o 
   0  -4  19       76.11       93.77     22.81 o 
   1  -4  19      123.09      116.01     25.93 o 
   2  -4  19      313.84      336.71     61.13 o 
   3  -4  19       48.63       54.77     27.17 o 
   4  -4  19       36.33       48.14     17.96 o 
   5  -4  19        0.14       29.79     14.58 o 
  -6  -3  19       33.13       39.62     21.41 o 
  -5  -3  19       16.46       36.58     25.07 o 
  -4  -3  19        1.33       18.91     10.56 o 
  -3  -3  19      322.24      343.43     54.43 o 
  -2  -3  19      548.88      597.68     87.78 o 
  -1  -3  19       15.31        7.18     17.29 o 
   0  -3  19       58.42      104.28     24.43 o 
   1  -3  19      112.10      103.40     23.54 o 
   2  -3  19      943.28     1093.42    168.83 o 
   3  -3  19      254.98      219.02     34.72 o 
   4  -3  19        2.39       10.74     12.05 o 
   5  -3  19       38.74        8.22     12.62 o 
  -6  -2  19      198.93      183.21     48.91 o 
  -5  -2  19      128.68      145.27     32.50 o 
  -4  -2  19        2.00       25.10     13.16 o 
  -3  -2  19      463.26      438.76     40.20 o 
  -2  -2  19      488.67      508.80     75.41 o 
  -1  -2  19      302.75      320.76     59.74 o 
   0  -2  19      203.44      202.22     37.02 o 
   1  -2  19      303.82      290.64     48.92 o 
   2  -2  19      590.39      590.36     51.73 o 
   3  -2  19       20.00       42.68     14.02 o 
   4  -2  19       19.54       22.85     16.51 o 
   5  -2  19       54.73       59.74     24.95 o 
  -6  -1  19      261.76      229.94     55.18 o 
  -5  -1  19       53.82       35.57     25.31 o 
  -4  -1  19      136.19      154.23     34.20 o 
  -3  -1  19      585.06      529.82     88.92 o 
  -2  -1  19      221.98      175.50     29.60 o 
  -1  -1  19       22.79       34.63     16.25 o 
   0  -1  19      488.42      523.12     84.73 o 
   1  -1  19      113.74       88.31     28.62 o 
   2  -1  19        0.92       14.66     10.68 o 
   3  -1  19        2.20       27.12     10.11 o 
   4  -1  19        6.89       18.28     19.76 o 
   5  -1  19        0.71        7.20     16.25 o 
  -6   0  19      124.82      122.07     23.43 o 
  -5   0  19       25.69       42.92     19.08 o 
  -4   0  19       90.80       85.84     26.40 o 
  -3   0  19      187.30      180.10     31.49 o 
  -2   0  19      350.95      324.43     53.40 o 
  -1   0  19      323.86      253.36     94.77 o 
   0   0  19      168.64      150.63     32.56 o 
   1   0  19      125.98      113.50     32.60 o 
   2   0  19        0.32       14.94     13.68 o 
   3   0  19      345.86      350.69     48.39 o 
   4   0  19      377.45      402.79     53.96 o 
   5   0  19       35.24       64.90     28.31 o 
  -6   1  19      115.89      131.07     38.30 o 
  -5   1  19       24.16       42.61     19.46 o 
  -4   1  19      394.05      389.36     65.87 o 
  -3   1  19        1.19       24.66     13.38 o 
  -2   1  19      664.93      599.15     84.26 o 
  -1   1  19     1691.16     1752.86    103.01 o 
   0   1  19      794.76      961.09    108.59 o 
   1   1  19       74.74       73.21     20.29 o 
   2   1  19       17.18       21.54     10.71 o 
   3   1  19      778.45      861.99    111.93 o 
   4   1  19      138.43      114.00     22.24 o 
   5   1  19        0.40       18.82     20.88 o 
  -6   2  19      227.73      237.06     60.36 o 
  -5   2  19      614.49      674.12    103.41 o 
  -4   2  19      487.07      426.84     70.07 o 
  -3   2  19        2.21        4.93     11.50 o 
  -2   2  19      187.59      163.72     31.86 o 
  -1   2  19     1330.57     1233.81     47.81 o 
   0   2  19       12.23       20.91     16.09 o 
   1   2  19      438.84      468.38     65.01 o 
   2   2  19      138.60      134.27     20.40 o 
   3   2  19      241.47      232.28     22.79 o 
   4   2  19       63.93       58.04     19.23 o 
  -6   3  19      347.41      281.38     60.80 o 
  -5   3  19      595.99      516.16     81.24 o 
  -4   3  19      395.87      433.82     57.65 o 
  -3   3  19        6.45        1.84     12.73 o 
  -2   3  19        0.86       43.09     16.72 o 
  -1   3  19       69.56       71.95     16.62 o 
   0   3  19      657.02      678.68     73.77 o 
   1   3  19       28.77       42.01     14.98 o 
   2   3  19      116.38       89.10     19.92 o 
   3   3  19       24.13       28.88      9.85 o 
   4   3  19        2.49       33.56     12.89 o 
  -6   4  19        2.18        0.00     21.59 o 
  -5   4  19        8.21       33.84     16.40 o 
  -4   4  19        0.03       18.52     41.64 o 
  -3   4  19        7.37       20.03     15.09 o 
  -2   4  19       97.24       98.42     22.77 o 
  -1   4  19       31.03       31.28     11.43 o 
   0   4  19      797.69      791.26     30.68 o 
   1   4  19      509.28      495.63     42.08 o 
   2   4  19       94.64       98.53     19.88 o 
   3   4  19       22.79       47.05     18.89 o 
   4   4  19      117.32       83.55     33.65 o 
  -5   5  19      117.93      136.31     24.68 o 
  -4   5  19      565.53      577.00    104.02 o 
  -3   5  19      719.38      692.13     68.93 o 
  -2   5  19      501.94      646.73    221.43 o 
  -1   5  19      131.85      112.26     21.16 o 
   0   5  19      547.48      475.80     58.43 o 
   1   5  19      514.36      571.45     63.92 o 
   2   5  19       95.14      114.83     22.83 o 
   3   5  19       11.64       45.50     18.92 o 
  -5   6  19       67.71       55.50     21.22 o 
  -4   6  19      685.11      814.00    116.95 o 
  -3   6  19      781.59     1006.98    253.95 o 
  -2   6  19      284.99      268.39     40.27 o 
  -1   6  19      502.95      517.42     30.57 o 
   0   6  19      457.42      498.79     54.05 o 
   1   6  19      270.01      260.97     41.33 o 
   2   6  19        6.74       13.62     10.75 o 
   3   6  19       27.17       44.71     19.67 o 
  -4   7  19      106.25      136.90     49.91 o 
  -3   7  19        0.93        9.79     11.12 o 
  -2   7  19        5.95        0.00     17.34 o 
  -1   7  19       12.79       14.02     10.29 o 
   0   7  19      168.20      148.23     24.51 o 
   1   7  19       60.63       59.09     14.63 o 
   2   7  19       58.85       67.74     21.25 o 
  -4   8  19       28.74       32.35     19.40 o 
  -3   8  19       74.82       53.91     17.94 o 
  -2   8  19      181.71      136.17     26.27 o 
  -1   8  19      775.18      738.70     39.03 o 
   0   8  19       54.91       58.36     17.68 o 
   1   8  19      294.86      250.45     48.79 o 
  -2   9  19      209.97      185.20     22.09 o 
  -1   9  19       58.12       19.40     11.45 o 
   0   9  19       13.67       10.07     18.62 o 
  -1  -9  20      112.74       83.74     25.24 o 
   0  -9  20       15.23       14.17     11.99 o 
   1  -9  20       28.57       26.11     23.98 o 
  -3  -8  20      203.28      136.79     57.29 o 
  -2  -8  20      335.65      268.56     58.89 o 
  -1  -8  20      532.67      395.84     59.00 o 
   0  -8  20      147.40      110.67     17.56 o 
   2  -8  20        0.88       21.86     24.81 o 
  -3  -7  20       48.28       35.12     15.26 o 
  -2  -7  20        2.51       14.98     18.46 o 
  -1  -7  20       31.15       67.65     19.20 o 
   0  -7  20       17.34       31.03     23.63 o 
   1  -7  20       50.10       57.18     31.30 o 
   2  -7  20       51.27       78.49     38.09 o 
   3  -7  20        6.37       23.33     27.35 o 
  -4  -6  20      198.33      180.79     44.77 o 
  -3  -6  20       74.37       92.87     23.21 o 
  -2  -6  20      148.33      179.71     47.57 o 
  -1  -6  20      113.38      117.19     39.48 o 
   0  -6  20      345.45      445.26     86.83 o 
   1  -6  20      681.65      645.53     62.71 o 
   2  -6  20       12.33       24.34     27.41 o 
   3  -6  20        5.73        0.00     30.06 o 
   4  -6  20       21.42       66.80     21.09 o 
  -5  -5  20       81.54       93.42     20.21 o 
  -4  -5  20       30.75       51.49     20.00 o 
  -3  -5  20      475.56      625.04    112.08 o 
  -2  -5  20      208.99      190.57     49.16 o 
  -1  -5  20      198.13      211.58     38.87 o 
   0  -5  20     1275.66     1378.39     61.31 o 
   1  -5  20      663.26      569.66     42.92 o 
   2  -5  20      206.84      153.39     43.88 o 
   3  -5  20       56.92       32.84     26.17 o 
   4  -5  20       55.52       67.16     48.67 o 
  -5  -4  20      442.78      520.41     93.03 o 
  -4  -4  20      228.05      207.98     38.36 o 
  -3  -4  20        2.20        2.39     10.72 o 
  -2  -4  20      197.84      214.56     36.65 o 
  -1  -4  20       51.77       78.61     19.00 o 
   0  -4  20       84.94       83.58     17.17 o 
   1  -4  20      329.01      317.93     53.86 o 
   2  -4  20      319.72      308.63     46.63 o 
   3  -4  20        1.70       30.36     34.37 o 
   4  -4  20       25.29       80.86     44.65 o 
  -5  -3  20      108.33      109.42     24.27 o 
  -4  -3  20       43.20      108.03     31.79 o 
  -3  -3  20       28.89       43.66     15.59 o 
  -2  -3  20      202.03      243.84     43.60 o 
  -1  -3  20      115.86      106.03     29.47 o 
   0  -3  20      123.00       67.91     15.53 o 
   1  -3  20      615.22      595.55     69.27 o 
   2  -3  20      457.78      607.00    144.62 o 
   3  -3  20      185.17      197.51     59.12 o 
   4  -3  20       29.29       30.57     20.47 o 
  -5  -2  20       89.17       73.79     19.96 o 
  -4  -2  20      149.56      130.38     31.63 o 
  -3  -2  20        2.25        6.66     12.49 o 
  -2  -2  20      165.26      153.16     38.32 o 
  -1  -2  20       45.17       55.49     12.64 o 
   0  -2  20      101.87      133.89     25.54 o 
   1  -2  20      586.08      514.73     89.46 o 
   2  -2  20      380.87      279.65     46.33 o 
   3  -2  20      263.44      245.84     61.72 o 
   4  -2  20        4.64       12.31     13.33 o 
  -6  -1  20       98.20      122.04     29.19 o 
  -5  -1  20       18.78       47.48     27.61 o 
  -4  -1  20      142.89      142.28     65.03 o 
  -3  -1  20     1076.76     1084.64     51.02 o 
  -2  -1  20     1171.35     1152.25     74.39 o 
  -1  -1  20       34.10       24.21     22.83 o 
   0  -1  20       12.86       44.62     16.48 o 
   1  -1  20      117.61      144.32     29.68 o 
   2  -1  20       56.53       53.73     28.42 o 
   3  -1  20        3.03       16.86     11.07 o 
   4  -1  20        0.42        6.80     10.66 o 
  -6   0  20      244.04      280.23     86.12 o 
  -5   0  20       24.03       31.93     19.04 o 
  -4   0  20        2.04       37.20     29.09 o 
  -3   0  20       81.80      134.09     34.39 o 
  -2   0  20       21.84       51.23     19.88 o 
  -1   0  20      229.85      232.30     36.49 o 
   0   0  20      623.28      570.10     45.30 o 
   1   0  20       41.76       81.70     32.51 o 
   2   0  20       11.71       17.87      9.42 o 
   3   0  20      361.38      347.61     38.44 o 
   4   0  20      144.03      158.71     24.62 o 
  -6   1  20       13.82       78.68     24.12 o 
  -5   1  20       98.01      121.34     32.30 o 
  -4   1  20       69.63       43.16     21.05 o 
  -3   1  20       72.66       64.29     17.92 o 
  -2   1  20       10.27       45.40     21.06 o 
  -1   1  20     1953.35     1873.96     46.08 o 
   0   1  20      106.33       45.58     45.74 o 
   1   1  20       12.31       33.70     16.40 o 
   2   1  20        3.88       11.90      9.79 o 
   3   1  20      162.83      138.30     20.66 o 
   4   1  20      292.45      215.17     35.16 o 
  -6   2  20       19.94       62.37     19.64 o 
  -5   2  20      229.92      239.14     36.09 o 
  -4   2  20      282.66      282.12     43.18 o 
  -3   2  20      131.37      140.68     28.05 o 
  -2   2  20      412.06      403.27     43.04 o 
  -1   2  20     1646.99     1752.80     69.06 o 
   0   2  20       50.31       44.67     20.66 o 
   1   2  20      214.56      229.21     27.11 o 
   2   2  20      102.67      113.74     21.16 o 
   3   2  20       45.94       82.88     15.52 o 
   4   2  20       76.10       56.00     23.40 o 
  -5   3  20      656.34      486.23    105.99 o 
  -4   3  20      140.82      178.58     37.85 o 
  -3   3  20      124.04      105.91     23.14 o 
  -2   3  20      511.41      456.40     85.67 o 
  -1   3  20       40.98       55.50     27.34 o 
   0   3  20      128.83      144.76     33.63 o 
   1   3  20        6.03        5.41     14.09 o 
   2   3  20       49.96       89.57     27.58 o 
   3   3  20      138.02      170.85     30.00 o 
   4   3  20        8.18        9.94      5.41 o 
  -5   4  20      151.25      158.31     36.60 o 
  -4   4  20        0.08        0.99     27.82 o 
  -3   4  20       26.90       12.20     12.74 o 
  -2   4  20      222.24      305.24     45.57 o 
  -1   4  20       29.72       53.24     25.21 o 
   0   4  20      282.20      266.89     42.05 o 
   1   4  20      307.09      354.58     45.44 o 
   2   4  20       43.24       55.63     20.24 o 
   3   4  20        7.69       39.74     13.39 o 
  -5   5  20       91.02      138.11     47.28 o 
  -4   5  20      314.48      365.60    103.15 o 
  -3   5  20      356.33      425.68     78.88 o 
  -2   5  20       43.47       54.82     21.89 o 
  -1   5  20      324.34      363.67     64.59 o 
   0   5  20      470.54      458.76     29.98 o 
   1   5  20      268.92      261.98     38.12 o 
   2   5  20      100.86       69.21     34.13 o 
   3   5  20       28.79       50.32     15.90 o 
  -5   6  20      111.03      111.94     28.22 o 
  -4   6  20      235.82      238.02     34.98 o 
  -3   6  20      385.58      539.47    201.05 o 
  -2   6  20      285.50      313.71     55.91 o 
  -1   6  20      276.32      324.12     48.30 o 
   0   6  20      466.47      332.52     73.36 o 
   1   6  20       65.52       44.69     24.26 o 
   2   6  20        5.34        0.00     12.60 o 
  -4   7  20      122.19      135.53     40.78 o 
  -3   7  20      224.18      211.94     37.12 o 
  -2   7  20        1.76        5.65     18.93 o 
  -1   7  20        5.06       19.21     11.78 o 
   0   7  20      193.01      160.23     26.99 o 
   1   7  20        7.01       25.08      8.02 o 
   2   7  20        0.26       21.73     12.17 o 
  -3   8  20       10.83       36.63     42.70 o 
  -2   8  20      392.53      457.69     72.15 o 
  -1   8  20       61.58       61.06     14.94 o 
   0   8  20      204.52      177.98     33.95 o 
   0  -9  21        5.52        0.00     18.43 o 
  -2  -8  21      363.71      267.73     63.04 o 
  -1  -8  21       82.49       47.28     13.93 o 
   0  -8  21      104.99       97.01     21.74 o 
   2  -8  21        3.78        4.37     25.10 o 
  -3  -7  21       84.24       54.30     16.95 o 
  -2  -7  21      343.02      307.98     65.36 o 
  -1  -7  21       60.94       63.08     38.74 o 
   0  -7  21        0.52       31.12     17.10 o 
   1  -7  21       13.26       14.88     17.25 o 
   2  -7  21        1.38       17.43     19.91 o 
   3  -7  21        6.68       54.99     25.75 o 
  -4  -6  21       85.93      103.92     21.58 o 
  -3  -6  21      581.59      513.91     99.79 o 
  -2  -6  21       59.12       93.59     20.94 o 
  -1  -6  21        6.09       16.36     10.58 o 
   0  -6  21      185.09      159.21     33.70 o 
   1  -6  21        1.43        8.75      9.88 o 
   2  -6  21       10.38       25.05     19.55 o 
   3  -6  21       57.14       54.52     28.41 o 
  -4  -5  21      208.28      210.59     42.37 o 
  -3  -5  21       81.91       82.43     22.58 o 
  -2  -5  21      319.57      363.46     86.79 o 
  -1  -5  21     1202.03     1318.44     83.67 o 
   0  -5  21      814.53      867.21     56.28 o 
   1  -5  21      194.26      226.99     61.01 o 
   2  -5  21      130.74      120.26     38.74 o 
   3  -5  21       69.62       89.19     79.26 o 
  -5  -4  21      269.12      218.86     48.15 o 
  -4  -4  21      307.45      301.06     56.20 o 
  -3  -4  21       23.07       29.18     15.79 o 
  -2  -4  21        5.05       12.84     12.50 o 
  -1  -4  21       68.01       70.95     23.81 o 
   0  -4  21      262.90      270.53     48.22 o 
   1  -4  21      135.47       89.69     19.76 o 
   2  -4  21       19.78       36.16     18.05 o 
   3  -4  21        0.97        9.39     18.26 o 
   4  -4  21       48.22       94.27     44.77 o 
  -5  -3  21       60.22       48.83     15.62 o 
  -4  -3  21      253.11      225.57     51.12 o 
  -3  -3  21        7.42       11.66     29.92 o 
  -2  -3  21      438.61      388.71     70.66 o 
  -1  -3  21      261.80      325.72     54.21 o 
   0  -3  21       27.63       33.95     21.95 o 
   1  -3  21      534.30      424.86     70.37 o 
   2  -3  21      510.73      718.57    126.44 o 
   3  -3  21       89.47      136.85     43.17 o 
   4  -3  21        5.38       21.62     19.08 o 
  -5  -2  21       20.10       28.35     26.79 o 
  -4  -2  21       45.03       55.13     19.50 o 
  -3  -2  21       62.22       63.32     44.41 o 
  -2  -2  21        1.99       21.10     32.96 o 
  -1  -2  21      102.92      103.00     28.26 o 
   0  -2  21        8.53       41.93     15.38 o 
   1  -2  21      480.17      486.55     85.79 o 
   2  -2  21     1431.62     1613.25     83.34 o 
   3  -2  21      273.87      240.41     52.75 o 
   4  -2  21      207.99      176.96     72.17 o 
  -5  -1  21       56.05       54.07     25.46 o 
  -4  -1  21      770.78      797.25     73.90 o 
  -3  -1  21      604.79      616.53     94.04 o 
  -2  -1  21     1134.05     1213.11     73.41 o 
  -1  -1  21      178.39      202.94     54.27 o 
   0  -1  21      227.30      272.11     47.34 o 
   1  -1  21      398.07      466.14     90.08 o 
   2  -1  21       70.33       90.84     24.03 o 
   3  -1  21      132.46       64.32     23.92 o 
   4  -1  21        7.05       58.30     26.29 o 
  -5   0  21      121.46      147.34     30.80 o 
  -4   0  21      231.39      295.53     62.20 o 
  -3   0  21      189.47      208.42     45.18 o 
  -2   0  21       69.63       77.80     33.72 o 
  -1   0  21      359.59      327.53     70.62 o 
   0   0  21        5.10       24.61     15.11 o 
   1   0  21      878.80     1080.98    237.17 o 
   2   0  21       72.72       57.73     17.51 o 
   3   0  21       69.73       77.48     26.63 o 
   4   0  21       53.07       60.65     26.16 o 
  -5   1  21       73.15       71.03     29.21 o 
  -4   1  21      135.02      133.72     40.70 o 
  -3   1  21      135.38      110.91     41.08 o 
  -2   1  21      617.58      621.57    122.39 o 
  -1   1  21      258.72      345.78     57.62 o 
   0   1  21      539.02      604.80     48.41 o 
   1   1  21      249.25      266.88     42.14 o 
   2   1  21       57.96       29.35     11.88 o 
   3   1  21        7.83       31.88     10.57 o 
   4   1  21       44.08       34.03     10.84 o 
  -5   2  21      110.99      123.20     20.46 o 
  -4   2  21       32.52       62.75     18.06 o 
  -3   2  21      249.58      296.54     61.29 o 
  -2   2  21      511.69      481.13     90.02 o 
  -1   2  21      232.82      330.65     67.42 o 
   0   2  21      745.35      817.72    360.64 o 
   1   2  21       67.11       86.54     21.41 o 
   2   2  21      447.79      480.52     51.33 o 
   3   2  21      156.57      116.70     21.34 o 
   4   2  21        8.54       12.34      8.56 o 
  -5   3  21      327.80      289.45     44.82 o 
  -4   3  21       72.34       55.78     27.17 o 
  -3   3  21       93.00       61.46     19.66 o 
  -2   3  21      612.08      654.60    100.02 o 
  -1   3  21      700.76      764.71    116.14 o 
   0   3  21       25.19       21.48     22.63 o 
   1   3  21        0.49       16.68     19.38 o 
   2   3  21      181.38      180.83     27.37 o 
   3   3  21       57.97       54.23     18.25 o 
  -5   4  21      227.38      235.55     45.87 o 
  -4   4  21      134.28      157.49     84.52 o 
  -3   4  21       14.80       46.55     25.04 o 
  -2   4  21      106.25       93.72     44.59 o 
  -1   4  21       32.00       46.28     27.20 o 
   0   4  21      168.97      162.48     39.21 o 
   1   4  21      302.89      367.03     72.65 o 
   2   4  21       66.60       45.94     15.77 o 
   3   4  21        1.02       23.49     13.20 o 
  -5   5  21       54.33       52.59     20.36 o 
  -4   5  21      265.98      227.70     56.03 o 
  -3   5  21      209.09      261.42     59.34 o 
  -2   5  21        1.29       27.53     20.37 o 
  -1   5  21      102.15       69.52     21.75 o 
   0   5  21      407.97      486.81     84.78 o 
   1   5  21      129.16      103.67     32.07 o 
   2   5  21       88.72       79.94     14.38 o 
  -4   6  21      588.10      594.61     81.60 o 
  -3   6  21      527.24      723.40    121.12 o 
  -2   6  21        4.35        8.27     23.57 o 
  -1   6  21      527.43      647.82    151.18 o 
   0   6  21      279.27      260.51     41.70 o 
   1   6  21       64.03       59.69     19.08 o 
   2   6  21       20.80       42.42     11.89 o 
  -3   7  21       84.15       67.01     23.43 o 
  -2   7  21        2.56       15.33     19.77 o 
  -1   7  21      326.13      285.71     52.10 o 
   0   7  21       10.07       34.35     12.57 o 
   1   7  21        1.56       13.72     11.34 o 
  -2   8  21        9.32       21.98     41.43 o 
  -1   8  21        4.74        0.00     11.94 o 
  -1  -8  22       59.08       50.04     12.84 o 
   0  -8  22        0.49        0.00     19.85 o 
  -2  -7  22      235.01      190.44     35.92 o 
  -1  -7  22      148.64      111.60     42.80 o 
   0  -7  22       11.42       38.58     16.06 o 
   1  -7  22        0.01       10.98     18.85 o 
   2  -7  22        0.40       20.79     27.11 o 
  -3  -6  22       11.01       36.83     18.93 o 
  -2  -6  22      337.40      341.57     74.90 o 
  -1  -6  22       43.96       39.44     17.85 o 
   0  -6  22       40.53       42.57     14.09 o 
   1  -6  22       71.52       56.67     15.93 o 
   2  -6  22        0.44        0.00     25.81 o 
   3  -6  22        3.95       29.00     28.77 o 
  -4  -5  22      274.94      272.56     62.54 o 
  -3  -5  22        2.92        9.36     29.18 o 
  -2  -5  22       47.97      108.33     22.55 o 
  -1  -5  22      186.28      175.35     37.90 o 
   0  -5  22      618.88      648.47     53.16 o 
   1  -5  22      174.73      215.72     56.08 o 
   2  -5  22        5.39       20.79     28.65 o 
  -4  -4  22      146.58      160.64     38.28 o 
  -3  -4  22        1.09       12.31     29.53 o 
  -2  -4  22        2.64       27.29     16.16 o 
  -1  -4  22      255.97      281.67     41.43 o 
   0  -4  22      815.44      652.51     91.44 o 
   1  -4  22      123.64       89.62     43.14 o 
   2  -4  22        0.84       39.39     16.19 o 
   3  -4  22      102.12      114.88     52.10 o 
  -4  -3  22      120.22       76.47     20.90 o 
  -3  -3  22       65.23       63.13     19.01 o 
  -2  -3  22       14.74       20.07     31.60 o 
  -1  -3  22        1.22        0.00     20.80 o 
   0  -3  22       23.63       37.60     11.53 o 
   1  -3  22      189.60      193.43     50.05 o 
   2  -3  22      311.23      321.85     68.00 o 
   3  -3  22       26.05       54.52     34.91 o 
  -5  -2  22        1.46       40.94     14.24 o 
  -4  -2  22        0.58        3.60     21.98 o 
  -3  -2  22       26.26       63.20     23.16 o 
  -2  -2  22       44.56       51.84     22.88 o 
  -1  -2  22        3.03        0.00     21.01 o 
   0  -2  22       59.03       92.05     35.63 o 
   1  -2  22      723.81      567.77    108.14 o 
   2  -2  22      106.63      142.05     29.83 o 
   3  -2  22      357.54      377.19    107.20 o 
   4  -2  22      273.00       97.40     41.81 o 
  -5  -1  22      225.10      185.65     45.13 o 
  -4  -1  22      194.84      198.10     31.60 o 
  -3  -1  22      715.15      689.93    107.59 o 
  -2  -1  22       69.72       78.96     21.40 o 
  -1  -1  22       85.84       87.59     35.14 o 
   0  -1  22        3.96       21.75     15.17 o 
   1  -1  22      980.18     1087.58     89.48 o 
   2  -1  22       24.04       18.70     38.63 o 
   3  -1  22      130.96      119.44     26.16 o 
   4  -1  22       52.40       68.10     37.09 o 
  -5   0  22       68.39       99.76     29.99 o 
  -4   0  22      306.35      350.25     63.45 o 
  -3   0  22     1203.25     1375.99     82.89 o 
  -2   0  22      586.58      558.36     86.15 o 
  -1   0  22      282.73      290.18     45.33 o 
   0   0  22      157.85       97.56     37.59 o 
   1   0  22      333.18      685.36    189.36 o 
   2   0  22        0.90       20.35     21.15 o 
   3   0  22      162.69      171.63     61.49 o 
  -5   1  22       18.90        8.82     19.82 o 
  -4   1  22        0.95       22.72     18.29 o 
  -3   1  22       49.57       57.87     22.83 o 
  -2   1  22       44.22       30.17     13.57 o 
  -1   1  22      437.14      427.78     99.88 o 
   0   1  22      166.54      158.83     35.74 o 
   1   1  22       34.52       36.27     15.50 o 
   2   1  22        2.89       44.04     18.91 o 
   3   1  22       47.99       46.16     13.83 o 
  -5   2  22      118.08       92.37     29.15 o 
  -4   2  22        1.00       33.05     17.58 o 
  -3   2  22      216.89      224.40     53.54 o 
  -2   2  22     1061.12     1074.30    150.74 o 
  -1   2  22     1725.03     1875.09     70.52 o 
   0   2  22      102.52      157.55     33.19 o 
   1   2  22       42.61       33.08     22.67 o 
   2   2  22      258.89      245.70     52.96 o 
   3   2  22      106.73       81.54     40.22 o 
  -5   3  22      256.26      161.57     33.14 o 
  -4   3  22       45.92       99.09     23.93 o 
  -3   3  22       71.26       57.12     17.61 o 
  -2   3  22      470.45      486.71     68.98 o 
  -1   3  22      788.49      791.94    111.96 o 
   0   3  22      193.11      180.59     34.11 o 
   1   3  22      196.18      208.22     41.06 o 
   2   3  22      572.38      535.08     53.12 o 
   3   3  22      164.68      116.05     40.49 o 
  -4   4  22       10.22       45.94     17.54 o 
  -3   4  22      199.11      231.67     44.02 o 
  -2   4  22       66.35       65.72     25.63 o 
  -1   4  22        1.39        2.14     20.48 o 
   0   4  22       49.92       77.19     22.22 o 
   1   4  22        0.10       24.84     46.10 o 
   2   4  22       19.33       48.27     19.24 o 
  -4   5  22        4.22       19.25     27.48 o 
  -3   5  22       88.94      146.37     28.83 o 
  -2   5  22       18.86       30.52     40.46 o 
  -1   5  22      122.34      145.12     24.38 o 
   0   5  22      467.22      471.41     67.04 o 
   1   5  22      221.33      281.53     53.63 o 
   2   5  22       65.66       85.97     36.32 o 
  -3   6  22      150.87      208.09     42.87 o 
  -2   6  22      348.74      441.03     47.67 o 
  -1   6  22      228.65      273.97     88.83 o 
   0   6  22      298.46      242.90    105.43 o 
   1   6  22       30.67       27.32     17.04 o 
  -2   7  22      435.33      355.58     72.78 o 
  -1   7  22       74.47       49.64     22.00 o 
   0   7  22       58.78       28.72     20.65 o 
  -1  -7  23      204.40      198.58     45.70 o 
   0  -7  23       15.86       29.39     16.43 o 
   1  -7  23        7.72       22.15     18.31 o 
  -3  -6  23       46.52       53.57     24.04 o 
  -2  -6  23        3.56       60.33     21.87 o 
  -1  -6  23      163.79      151.62     35.71 o 
   0  -6  23       71.90       43.54     14.43 o 
   1  -6  23       17.17        3.01     24.10 o 
   2  -6  23        1.12       22.57     17.31 o 
  -3  -5  23      344.55      348.01     80.45 o 
  -2  -5  23      159.75      174.75     33.81 o 
  -1  -5  23      568.63      591.83    136.14 o 
   0  -5  23      459.01      473.90     65.10 o 
   1  -5  23      153.45      176.78     35.61 o 
   2  -5  23        0.82       24.40     25.10 o 
  -4  -4  23      110.61      114.35     19.56 o 
  -3  -4  23       89.05       96.07     22.61 o 
  -2  -4  23      118.25      115.49     32.47 o 
  -1  -4  23       49.09       80.86     25.79 o 
   0  -4  23      245.19      223.20     40.05 o 
   1  -4  23      150.33      151.07     27.58 o 
   2  -4  23       69.92       88.60     46.42 o 
   3  -4  23      155.41      138.21     60.66 o 
  -4  -3  23      230.17      202.18     48.73 o 
  -3  -3  23       18.40       16.81     13.33 o 
  -2  -3  23       20.39       38.66     16.96 o 
  -1  -3  23       70.03       94.78     27.71 o 
   0  -3  23       36.69       45.34     17.09 o 
   1  -3  23        2.53       34.85     19.48 o 
   2  -3  23        1.32       10.13     13.75 o 
   3  -3  23       63.22      126.63     38.98 o 
  -4  -2  23       29.52       45.75     30.89 o 
  -3  -2  23      112.66      112.74     24.99 o 
  -2  -2  23        2.10       34.76     15.60 o 
  -1  -2  23       91.70      123.84     38.55 o 
   0  -2  23      104.54       87.35     29.31 o 
   1  -2  23       65.16       57.99     19.61 o 
   2  -2  23      173.26      160.62     42.09 o 
   3  -2  23        1.12        0.00     26.70 o 
  -4  -1  23      594.93      548.22     89.83 o 
  -3  -1  23      902.69      843.48     87.57 o 
  -2  -1  23       37.08       11.53     24.30 o 
  -1  -1  23       62.42       48.03     16.33 o 
   0  -1  23        5.21       21.05     16.42 o 
   1  -1  23       33.93       30.05     41.08 o 
   2  -1  23      569.67      508.96     82.90 o 
   3  -1  23       45.03       58.84     22.92 o 
  -5   0  23       16.06       28.01     14.66 o 
  -4   0  23      662.38      658.75    115.31 o 
  -3   0  23      688.78      715.75    125.25 o 
  -2   0  23      364.97      383.71     61.86 o 
  -1   0  23        5.28        0.00     21.19 o 
   0   0  23       67.09       77.52     27.63 o 
   1   0  23        0.93        0.00     23.34 o 
   2   0  23       67.56       65.47     17.65 o 
   3   0  23       95.07       89.67     22.89 o 
  -5   1  23        6.20       13.27     14.32 o 
  -4   1  23        7.63        3.22     21.87 o 
  -3   1  23       49.07       55.95     19.26 o 
  -2   1  23        0.38       11.56     13.23 o 
  -1   1  23       24.00       12.26     19.17 o 
   0   1  23      101.94       57.38     51.45 o 
   1   1  23        0.29       13.56     15.51 o 
   2   1  23      145.51      178.93     40.87 o 
   3   1  23      155.53      154.69     49.53 o 
  -4   2  23       86.52       97.77     24.13 o 
  -3   2  23       55.93       59.12     22.48 o 
  -2   2  23      595.39      537.14    144.59 o 
  -1   2  23      590.91      535.32    125.34 o 
   0   2  23      216.51      259.90     82.78 o 
   1   2  23       70.76      104.24     22.70 o 
   2   2  23      271.96      234.66     44.52 o 
   3   2  23       96.28      109.86     24.28 o 
  -4   3  23       72.77       72.65     74.33 o 
  -3   3  23      278.57      316.32     64.58 o 
  -2   3  23      455.79      519.24     80.07 o 
  -1   3  23      879.42     1152.82    236.73 o 
   0   3  23      175.19      131.42     29.12 o 
   1   3  23       80.99       78.57     19.59 o 
   2   3  23      238.25      194.71     43.94 o 
  -4   4  23       32.59       43.66     13.36 o 
  -3   4  23        9.22       23.16     23.36 o 
  -2   4  23       85.88       97.63     34.14 o 
  -1   4  23       48.63       65.93     28.11 o 
   0   4  23       76.56       69.30     50.59 o 
   1   4  23       47.19       30.93     23.41 o 
   2   4  23      297.24      202.73     42.86 o 
  -3   5  23       81.56      100.48     25.32 o 
  -2   5  23        7.13       42.01     17.75 o 
  -1   5  23        4.46       21.34     23.34 o 
   0   5  23      331.43      320.60     51.72 o 
   1   5  23       51.62       20.82     18.55 o 
  -3   6  23        1.97       33.42     19.16 o 
  -2   6  23       15.40       26.14     17.01 o 
  -1   6  23       88.03      103.37     40.07 o 
   0   6  23      536.67      407.60     57.09 o 
  -2  -6  24      221.06      258.78     50.73 o 
  -1  -6  24       20.78       38.17     12.88 o 
   0  -6  24        3.46        7.43     17.55 o 
   1  -6  24        9.86       13.40     25.40 o 
  -2  -5  24      202.94      236.69     54.31 o 
  -1  -5  24      551.73      494.13     88.63 o 
   0  -5  24      188.09      203.79     38.15 o 
   1  -5  24       60.06       63.47     21.12 o 
   2  -5  24       11.33       22.80     26.76 o 
  -3  -4  24       30.91       58.50     15.26 o 
  -2  -4  24       74.09       82.88     32.78 o 
  -1  -4  24      261.92      335.97     69.07 o 
   0  -4  24      212.18      229.72     52.30 o 
   1  -4  24      231.69      233.01     55.14 o 
   2  -4  24       13.38       19.79     21.44 o 
  -3  -3  24        6.43       41.36     16.94 o 
  -2  -3  24       20.51        0.00     21.78 o 
  -1  -3  24        4.10       39.91     12.01 o 
   0  -3  24        0.49       15.71     23.30 o 
   1  -3  24      198.45      150.56     44.59 o 
   2  -3  24       31.25       30.31     24.01 o 
  -4  -2  24        2.91       33.06     21.23 o 
  -3  -2  24       22.36       42.43     22.49 o 
  -2  -2  24        0.42       28.54     12.61 o 
  -1  -2  24        4.52       26.61     38.27 o 
   0  -2  24      469.61      413.80     84.63 o 
   1  -2  24       90.50       86.77     35.67 o 
   2  -2  24      267.83      304.66     35.54 o 
  -4  -1  24       97.93      105.81     30.06 o 
  -3  -1  24      477.37      461.05     78.49 o 
  -2  -1  24      176.90      115.34     69.99 o 
  -1  -1  24        7.77       32.79     17.41 o 
   0  -1  24      123.35      106.22     16.68 o 
   1  -1  24      184.29      226.02    114.80 o 
   2  -1  24       36.86       39.03     23.21 o 
  -4   0  24       88.28       89.04     28.97 o 
  -3   0  24      821.17      835.47    144.72 o 
  -2   0  24      147.10      152.54     38.65 o 
  -1   0  24      129.98      207.74     39.00 o 
   0   0  24       85.50      110.73     28.71 o 
   1   0  24       37.00       76.41     24.06 o 
   2   0  24       10.21       19.79     22.80 o 
  -4   1  24      288.35      272.27     66.39 o 
  -3   1  24      364.41      414.32     96.02 o 
  -2   1  24        2.94       16.43     31.72 o 
  -1   1  24       20.78        0.00     26.66 o 
   0   1  24       77.17       99.51     26.29 o 
   1   1  24       10.10       28.31     15.61 o 
   2   1  24       24.37       26.93     18.58 o 
  -4   2  24       12.08       44.27     18.50 o 
  -3   2  24       64.57      105.31     37.67 o 
  -2   2  24      371.50      433.73    104.92 o 
  -1   2  24      224.92      269.53     48.08 o 
   0   2  24       13.95       21.21     28.82 o 
   1   2  24       81.71       76.36     20.43 o 
   2   2  24      344.06      301.44     65.13 o 
  -4   3  24        1.38       52.17     19.09 o 
  -3   3  24      133.34      146.65     31.46 o 
  -2   3  24      988.31     1297.65     88.54 o 
  -1   3  24      354.82      413.73    180.39 o 
   0   3  24      220.49      292.30     50.12 o 
   1   3  24      193.53      171.09     63.91 o 
   2   3  24      289.31      204.37     44.56 o 
  -3   4  24       27.75       45.03     17.69 o 
  -2   4  24      235.77      342.15     59.38 o 
  -1   4  24       24.81       39.36     22.02 o 
   0   4  24       20.49       33.09     18.49 o 
   1   4  24       28.38       23.91     18.54 o 
  -2   5  24       99.76      118.90     31.00 o 
  -1   5  24      111.17      142.05     30.31 o 
   0   5  24      352.15      280.40     68.71 o 
  -1  -5  25       28.35       45.53     24.10 o 
   0  -5  25       33.75       39.39     16.76 o 
  -2  -4  25      106.48      136.57     41.37 o 
  -1  -4  25      522.83      455.36     96.74 o 
   0  -4  25      164.83      172.18     40.60 o 
   1  -4  25       38.38       51.40     19.99 o 
  -3  -3  25       39.59       17.07     25.22 o 
  -2  -3  25       47.38       44.08     19.50 o 
  -1  -3  25      166.25      151.63     40.43 o 
   0  -3  25        2.13        8.12     16.31 o 
   1  -3  25        1.06        0.00     27.82 o 
   2  -3  25      171.21      147.61     57.83 o 
  -3  -2  25       73.07      106.18     28.45 o 
  -2  -2  25       61.33       93.10     24.80 o 
  -1  -2  25        7.14       37.22     15.73 o 
   0  -2  25      293.33      263.29     64.67 o 
   1  -2  25      424.13      305.73     73.62 o 
   2  -2  25       22.31       26.86     17.13 o 
  -3  -1  25      239.42      217.22     41.80 o 
  -2  -1  25      109.77      106.90     29.66 o 
  -1  -1  25       36.37       31.98     25.63 o 
   0  -1  25      225.69      176.66     35.19 o 
   1  -1  25      170.08      247.22     45.68 o 
   2  -1  25       65.87       82.89     25.98 o 
  -3   0  25      229.84      204.82     39.79 o 
  -2   0  25      104.03       68.34     23.82 o 
  -1   0  25      104.97       69.53     35.05 o 
   0   0  25      231.19      224.31     61.07 o 
   1   0  25      109.15      164.56     61.25 o 
   2   0  25       40.60       45.49     21.08 o 
  -3   1  25      380.97      410.24     78.56 o 
  -2   1  25      108.31      123.31     29.44 o 
  -1   1  25      163.40      193.08     48.85 o 
   0   1  25      124.64      115.41     70.70 o 
   1   1  25       34.30       30.19     21.18 o 
  -3   2  25       84.41       92.76     45.56 o 
  -2   2  25      326.94      309.07     68.87 o 
  -1   2  25       25.79       57.47     19.49 o 
   0   2  25        1.45       13.18     16.13 o 
   1   2  25       31.29       49.52     26.79 o 
  -3   3  25      139.29      139.43     28.52 o 
  -2   3  25      624.56      616.33    100.53 o 
  -1   3  25      467.21      644.57    158.06 o 
   0   3  25      229.28      217.13     60.60 o 
   1   3  25      201.84      158.91     36.68 o 
  -2   4  25      214.35      249.36     46.01 o 
  -1   4  25       28.89       48.74     27.64 o 
   0   4  25       69.75       34.28     12.96 o 
  -2  -3  26       96.32      108.97     27.05 o 
  -1  -3  26      400.93      360.12     90.94 o 
   0  -3  26       50.45       64.76     19.28 o 
  -2  -2  26        0.82       21.29     18.33 o 
  -1  -2  26       11.61       31.42     17.16 o 
   0  -2  26       25.68       47.62     15.32 o 
   1  -2  26      177.21      155.00     39.45 o 
  -2  -1  26        2.91        5.40     11.77 o 
  -1  -1  26       52.38       63.89     28.86 o 
   0  -1  26      334.99      315.82     59.35 o 
   1  -1  26      483.13      508.25    118.97 o 
  -2   0  26       51.92       56.96     16.93 o 
  -1   0  26       17.69       16.21     22.05 o 
   0   0  26      166.30      219.49     39.69 o 
   1   0  26      186.48      158.89     36.93 o 
  -2   1  26      227.21      196.15     55.73 o 
  -1   1  26      117.41      101.83     29.32 o 
   0   1  26      227.43      161.25     32.13 o 
  -2   2  26        0.77       17.42     16.65 o 
  -1   2  26        3.04       31.57     15.28 o 
   0   2  26       18.26       32.18     15.55 o 
  -1   3  26      193.38      204.80     59.60 o 
                                                 
